# Supplementary material for: Identification of clustered microRNAs using an ab initio prediction method
Source: BMC Bioinformatics. 2005 Nov 7;6:267. doi: 10.1186/1471-2105-6-267 (PMC1315341; doi:10.1186/1471-2105-6-267)
Supplement: Additional File 10 — Additional files 1, 2, 3, 4, 5, 6, 7, 8, 9in text format. This archive contains the text file versions of the Additional files 1, 2, 3, 4, 5, 6, 7, 8, 9 as TAB-separated lists. They contain additionally the explicit genomic sequences of all the predictions. [file 1471-2105-6-267-S10.zip]

Archive with 9 entries (9 files):
- ADDFILE1-FLAT.txt
- ADDFILE2-FLAT.txt
- ADDFILE3-FLAT.txt
- ADDFILE4-FLAT.txt
- ADDFILE5-FLAT.txt
- ADDFILE6-FLAT.txt
- ADDFILE7-FLAT.txt
- ADDFILE8-FLAT.txt
- ADDFILE9-FLAT.txt
