# Supplementary material for: Identification of clustered microRNAs using an ab initio prediction method
Source: BMC Bioinformatics. 2005 Nov 7;6:267. doi: 10.1186/1471-2105-6-267 (PMC1315341; doi:10.1186/1471-2105-6-267)
Supplement: Additional File 10 — Additional files 1, 2, 3, 4, 5, 6, 7, 8, 9in text format. This archive contains the text file versions of the Additional files 1, 2, 3, 4, 5, 6, 7, 8, 9 as TAB-separated lists. They contain additionally the explicit genomic sequences of all the predictions. [file 1471-2105-6-267-S10.zip › ADDFILE1-FLAT.txt]

Name	Chromosome	Genomic_coordinates	Pre-miRNA_sequence	SVM_score	Cloning	Conservation1	Conservation2	Conservation3	Closest_miRNA	Other_predictions
HP-1	chr1	40887341-40887436,+	CAAGCUAUGUUUUUUAUUUGGGAAUUCAGAACUGCAAUGAUAAACCCAUGGUUUAAGUAUUGCAAUUUAGAAUUCCCAAAUAAAAAUCAUAGCUUG	3.02	-	-	-	-	hsa-mir-30e	-
HP-2	chr1	40898684-40898762,+	GAAGGCCAUAAAUACACUUGUUGCAUAUUCAUGAGUCAGUUCCCAGUGGAGCCUGCAGCAAAGUGUAUUUUUGGCUUUC	0.44	-	-	-	-	hsa-mir-30c-1	-
HP-3	chr1	65232147-65232234,-	GGUCUGGGAUUGGUGAAUCCUCAGGUAAUUUAAAAUACUCCUAAUGUUUAGUGUUUCAAAUUACUUGAGGAUUCACCAAUCCCAGACC	2.72	-	-	-	-	hsa-mir-101-1	-
HP-4	chr1	98222840-98222917,-	AGAGGUUGGGGCAGGCAGUGACUGUUCAGACGUCCAAUCUCUUUGGGACGCCUCUUCAGCGCUGUCUUCCCUGCCUCU	0.48	-	m|r	m|r	r	hsa-mir-137	B648
HP-5	chr1	153211595-153211689,-	CAUCUGGCUCUUAUUCCUUUCUGACCUAGAGACUUCAGCUUUUAGGGGAGGACAAAGUCUGAGGGACUUGGGCAUGGGGGGAAAGGAGCCAGAUG	0.95	-	-	-	-	hsa-mir-9-1	-
HP-6	chr2	136262939-136263027,+	GGGAUUACAGGUGUGAACCACCGCGCUGGCCCAAUGUUACCUAAAAAUUUAAAUUCAGGUUGGGCGCCAUGGCUCAUGCCUAUAAUCGC	0.06	-	-	-	-	hsa-mir-128a	-
HP-7	chr2	176831714-176831785,+	AUGCAGGUUUCUGGGUCCUAUCCCAGACCUACUGAAUCAGAAUAUCCAGAUAUGGUACCCAGAGACCUGCAU	0.04	-	-	-	-	hsa-mir-10b	-
HP-8	chr3	37982219-37982304,+	CUUCUUUGUUCUUCUCACUAAACAGAGACCUUUCUGGUAGGACAAAGCCAGAAAAUUGUCUUUGAGUCCUUUGAAGAGUGGAGAAG	0.46	-	-	-	-	hsa-mir-26a-1	-
HP-9	chr3	161610634-161610741,+	UUCUGCCCCUUUUCCCAUAGGACAUUCAGUAACGUCUGAAGACAGUUUCGGUUGUUAUAGCUGGUAGAAGUGGGGAUGCUACUGGUGUCUAGUGGGUGAAGGUCAGAA	0.10	-	-	-	-	hsa-mir-16-2	-
HP-10	chr5	54503853-54503934,-	GGAUGUGUCAGGUAGGCAGUGUAUUGCUAGCGGCUGUUAAUGAUUUUAACAGUUGCUAGUUGCACUCCUCUCUGUUGCAUUC	2.09	-	-	-	-	hsa-mir-449	-
HP-11	chr5	148785556-148785635,+	UAGGACUGAAAGCAAAUUCACAGGGAGCAACUGAUCCAUUCCACAACAGAAUGCUCCCUGUCAAUUCGCUUUCCAUUCUG	1.21	-	-	-	-	hsa-mir-143	-
HP-12	chr5	179377228-179377312,-	UCCUCAUUAAAAAAUAGAAUUGAUGGGGAUGGGGGGCUCUUUUCCGAAAAACUGCCCACCCAGCAUUUCUGUUUUUUUAAUGGGA	0.11	-	-	-	-	hsa-mir-340	-
HP-13	chr6	52127783-52127846,+	UAUUAGGUUGGUGCAAAAGUAAUUGCAUUGUUGCAGUUACAAUUACUUUUGCACCAACCUAAUA	0.44	-	-	-	-	hsa-mir-133b	-
HP-14	chr6	72141346-72141459,-	AUAUAUUUAUAUAUAUUUACAUAUAUUUAUAUAUUUACAUAUAUUUAUAUAUAUUUAUAUAUAUUUAUAUAUGUUUAUAUAUAUUUAUAUAUGUAUUUAUAUAUAUAAAUAUAU	0.74	-	m|r	r	-	hsa-mir-30c-2	-
HP-15	chr7	129017934-129018046,-	CCAAAGAGCUGGGAUUGCAGGCGUGAGCCACUGCGCCCGGCCCAGGUUGCUUUUUAAAAAAUCAAUUUAUUGGCCGGGCGCGGUGGCUCACGCCUGUGAUCCCAACACUUUGG	4.42	-	m	m	-	hsa-mir-183	-
HP-16	chr7	129722221-129722300,+	CUACUUACUCCACAAGGCUUCUUUUCUUCAAACCAAACAUGCCCAUCUAUUUCAAACAGGGAGGCAGUGUGGAGUAGUGG	0.58	-	m	-	-	hsa-mir-335	-
HP-17	chr8	141804157-141804256,-	GGAGACUAAAGGCCAUAAUCUCCAGCAUCACUGCUUAAGAGAAAAGAGAAAAAGAGCAGAGGCAUAAGCAGUAAUGCUGUGAUCAUGGCCUUUAGCUACU	2.00	-	-	-	-	hsa-mir-151	-
HP-18	chr8	141813107-141813217,-	GAGAGUUUAAAGUCUGGUGGAGGAGACCGAGGUAUCACUGGUUAUUACAAUACAGUGAGCCCCACAUUGGAAAGACCAGCCACGCUCUUGGUCUCCGUCCCCAUAACUCUC	0.09	-	-	-	-	hsa-mir-151	-
HP-19	chr9	120085235-120085329,-	UCUCUGCCACUUCUUAUUUGUGGCAUAUGAGACGAGUCUCUUAAUACCUCUGAGCCUCAGUUUCCUCAUCUACAAAAGAGAAAUGGUACCAGUGA	0.50	-	-	-	-	hsa-mir-147	-
HP-20	chr11	553994-554064,-	AAGACCUCAGACCCUGCCCAGCGCAGCCUCCACACACACUCAAGCUGCUUCGGGCAGUUUAUUGAGGUUUU	0.31	-	-	-	-	hsa-mir-210	-
HP-21	chr11	559747-559827,-	UAGAACCGAGUGGCUCCGUGAUCCUCUGGGCACCUUCCCCAUCCACAGGCAGCCACAGGUGCAAGGAGCCACUCGGUUCUA	0.82	-	-	-	-	hsa-mir-210	-
HP-22	chr11	74715663-74715760,-	UGUUGGGAUUACAGGCGUGAGCCACCACGCCCAGCACAAAAUUAUUCUUAAAAAUAACAAGAGUCUGGGCAUGGUGGCUCAUGCCUGUAAUCCCAGCA	1.78	-	m	m	-	hsa-mir-326	-
HP-23	chr11	74716123-74716211,-	UGCUGGGAUUACAGGCAUGAACCACUGCACCCACCUCAAUAAAUUAUUUUUUCUGCUGGUUGAUGUGGUUCGCACCUGUAAUCCCAGCA	2.05	-	-	-	-	hsa-mir-326	-
HP-24	chr11	74716486-74716607,-	GCCCAGGCUGCUGUCAAACUCCUGAGCUCACCCAGGCGCAAUGGCUCAUGCUUGUAAUCCCAGCACUGGGAGGCCAAGGUGGGCAGAUCACCUGAGGUCAGGAGUUCGAGACCAGCCUGGCC	0.44	-	m|r	-	-	hsa-mir-326	-
HP-25	chr11	121485215-121485296,-	CCUAGGAACCAUGGCAUCAGUAAGACUGAUUUGAGAUGAGAACAGUCUCAAAUCCAGUCCUAUUAAUGCCAUGGUUCCUAGG	2.41	-	-	-	-	hsa-mir-125b-1	-
HP-26	chr11	121528013-121528085,-	UCUCCUUCUCUUCCCCUUAGUUUCCUUUAAGAGUGAUAAAAAUGGAAAAGGGGGCUGAGGUGGAGGAAGGAGA	0.47	-	-	-	-	hsa-mir-100	-
HP-27	chr12	52668365-52668434,+	UGUGUAUAGGUGUGUGUAUCUCUGCAGGUAUACAUGUGUACUUGCAGGCAUACACAUCUACGUAUGCACA	0.85	-	-	-	-	hsa-mir-196a-2	-
HP-28	chr13	49519429-49519510,-	UAUAGGCAUGAGCCACCACCCCUGGCCUAAUUUAAUUAAAAUCUGAACAAAAGGCCGGGCACGGUGGUGGCUUAUGCCUGUA	0.81	-	-	-	-	hsa-mir-16-1	-
HP-29	chr14	99636013-99636131,+	AAGUGGUUGGUCUGAAAGUGCUUUUUUUUUUUGCCCCCAAGGUAGCUUUAUUUUACUUGUACAUGCAGAUACCUUGGGGGCAAAAAAAAAAAAAAAAAACACUUUCAGAGCAAGUGCUU	0.85	-	-	-	-	hsa-mir-342	-
HP-30	chr14	100405160-100405230,+	GGGCUUUGUACAUGGUAGGCUUUCAUUCAUUCGUUUGCACAUUCGGUGAAGGUCUACUGUGUGCCAGGCCC	0.12	h	m|r	m|r	-	hsa-mir-337	B202,X52
HP-31	chr14	100420573-100420666,+	UGACUCCUCCAGGUCUUGGAGUAGGUCAUUGGGUGGAUCCUCUAUUUCCUUACGUGGGCCACUGGAUGGCUCCUCCAUGUCUUGGAGUAGAUCA	1.27	h	m	m	-	hsa-mir-136	-
HP-32	chr14	100447566-100447644,+	UACUGAGGUGUGAGCAUAUGUGCUGCAACCACUGGGCCCACUGGCUCGUGGUGUGUGCGCAGGUGCAGAUGGCUCAGUG	0.42	-	-	-	-	hsa-mir-370	-
HP-33	chr14	100562875-100562954,+	GGUACCUGAAGAGAGGUUUUCUGGGUUUCUGUUUCUUUAAUGAGGACGAAACACACCUGGUUAACCUCUUUUCCAGUAUC	1.29	h	m|r	m|r	-	hsa-mir-323	ANMH46
HP-34	chr14	100563199-100563264,+	GAAGAGAGGUUUUCUGGGUUUCUGUUUCUUUAUUGAGGACGAAACACACCUGGUUAACCUCUUUUC	0.25	h	-	-	-	hsa-mir-323	-
HP-35	chr14	100565724-100565804,+	GAUACUCGAAGGAGAGGUUGUCCGUGUUGUCUUCUCUUUAUUUAUGAUGAAACAUACACGGGAAACCUCUUUUUUAGUAUC	1.40	h	m|r	m|r	r	hsa-mir-323	B209,X61
HP-36	chr14	100569845-100569926,+	UGGUACCUGAAAAGAAGUUGCCCAUGUUAUUUUCGCUUUAUAUGUGACGAAACAAACAUGGUGCACUUCUUUUUCGGUAUCA	1.67	-	m|r	m|r	r	hsa-mir-368	X124
HP-37	chr14	100576159-100576238,+	GGUAUUUAAAAGGUAGAUUUUCCUUCUAUGGUUACGUGUUUGAUGGUUAAUCAUAGAGGAAAAUCCACGUUUUCAGUAUC	1.31	h	m|r	m|r	m|r	hsa-mir-368	-
HP-38	chr14	100576535-100576620,+	UUUGGUAUUUAAAACGUGGAUAUUCCUUCUAUGUUUACGUGAUUCCUGGUUAAUCAUAGAGGAAAAUCCAUGUUUUCAGUAUCAAA	0.98	-	m|r	m|r	m|r	hsa-mir-376a	ANMH47,X205
HP-39	chr14	100580290-100580371,+	UGGUACUUAAAGAGAGGAUACCCUUUGUAUGUUCACUUGAUUAAUGGCGAAUAUACAGGGGGAGACUCUCAUUUGCGUAUCA	0.93	-	-	-	-	hsa-mir-381	-
HP-40	chr14	100582545-100582628,+	UUGGUACUUGGAGAGUGGUUAUCCCUGUCCUGUUCGUUUUGCUCAUGUCGAAUCGUACAGGGUCAUCCACUUUUUCAGUAUCAA	1.28	h	m|r	m|r	-	hsa-mir-381	B212,X199
HP-41	chr14	100583411-100583488,+	AUACUUGAGGAGAAAUUAUCCUUGGUGUGUUCGCUUUAUUUAUGAUGAAUCAUACAAGGACAAUUUCUUUUUGAGUAU	1.17	h	m|r	m|r	m	hsa-mir-381	B213,X177
HP-42	chr14	100584748-100584838,+	AUUUUCAUCACCUAGGGAUCUUGUUAAAAAGCAGAUUCUGAUUCAGGGACCAAGAUUCUGCAUUUUUAGCAAGUUCUCAAGUGAUGCUAAU	0.30	h	m|r	m|r	m|r	hsa-mir-381	B214
HP-43	chr14	100585651-100585730,+	GAUAUUUGAGGAGAGGUUAUCCGUGUUAUGUUCGCUUCAUUCAUCAUGAAUAAUACAUGGUUAACCUCUUUUUGAAUAUC	1.10	-	-	-	-	hsa-mir-381	-
HP-44	chr14	100588536-100588615,+	GGUACUUGAAGAGUGGUUAUCCCUGCUGUGUUCGCUUAAUUUAUGACGAAUCAUACAGGGACAUCCAGUUUUUCAGUAUC	1.11	h	m|r	m|r	m	hsa-mir-382	-
HP-45	chr14	100591505-100591585,+	UGGUACUUGGAGAGAGGCUGGCCGUGAUGAAUUCGAUUCAUCAAAGCGAGUCAUACACGGCUCUCCUCUCUUUUAGUGUCA	1.41	m	m|r	m|r	m	hsa-mir-134	ANMH51,B217,X23
HP-46	chr14	100596673-100596749,+	GUACUCGAAUGGAGGUUGUCCAUGGUGUGUUCAUUUUAUUUAUGAUGAGUAUUACAUGGCCAAUCUCCUUUCGGUAC	1.34	-	m|r	m|r	m|r	hsa-mir-154	ANMH53,B219,X161
HP-47	chr14	100601390-100601468,+	UGGUACUCGGGGAGAGGUUACCCGAGCAACUUUGCAUCUGGACGACGAAUGUUGCUCGGUGAACCCCUUUUCGGUAUCA	0.74	h|m	m|r	m|r	-	hsa-mir-369	ANMH55,B221
HP-48	chr14	100601548-100601614,+	GGAUGGAUGGUCGACCAGUUGGAAAGUAAUUGUUUCUAAUGUACUUCACCUGGUCCACUAGCCGUCC	0.18	m	m|r	m|r	-	hsa-mir-369	ANMH56
HP-49	chr14	100602002-100602081,+	GGUACCUGAGAAGAGGUUGUCUGUGAUGAGUUCGCUUUUAUUAAUGACGAAUAUAACACAGAUGGCCUGUUUUCAGUACC	0.78	h|m	m|r	m|r	m|r	hsa-mir-369	ANMH57,B565,X26
HP-50	chr15	29148489-29148618,-	AUAUUUGAACUUCAGACAUACAUUGGAUAAAUUUUCAGUACAAGUAUGUCCCAAAUAUUGCAUGAUUUAUUGCAUUUAAUAAAAAUGUUGUACUGAAACAUUUUUCAUUGUUCCUCUAAAAUUCAAAUUU	1.15	-	m	-	-	hsa-mir-211	-
HP-51	chr15	61945887-61945958,-	UAAUUAGCUGUGGUAGAGGGGUUAGGAUGCAAUAGUUACAUUAUUAUAACUACCCUCUACCACAGCUAAUUA	0.69	-	-	-	-	hsa-mir-422a	-
HP-52	chr15	61956585-61956672,-	UCAACUGCAAUUUGACUGACUUAGGUUGGGCAUGGAAGGGCUGCUCUGUCUCAGCCCCGCCCUGCUAAAUCAGUCAAAUUGCAGUUGG	1.23	-	-	-	-	hsa-mir-422a	-
HP-53	chr15	77283739-77283834,+	AUAAAGUAGAACAAGAGAUCAGAGCCAGAGAUGAUAACUAGGUCCAGGUGGGGGCAUAGUUAUCUUCCCAAGCUCUGAUCUCUUCUUCCACUUUAU	2.79	-	-	-	-	hsa-mir-184	-
HP-54	chr15	77286586-77286662,+	GCCAGGAGCUGCUCAUUUCCUUGAGUGUGGAGACUGAAUUCAGCCCUCUCCCCUCAAUGUCUACAGCAGUCCCUGGC	0.19	-	-	-	-	hsa-mir-184	-
HP-55	chr15	86952348-86952421,+	AAAGGAAGAAGCAUUCUUUCAUUGGUUGGUGUGUAUUGCCUUGUCAACCAAUAAGAGGAUGCCAUUUAUCCUUU	0.43	-	r	r	-	hsa-mir-7-2	-
HP-56	chr16	14305325-14305407,+	GUGGUCUCAGAAUCGGGGUUUUGAGGGCGAGAUGAGUUUAUGUUUUAUCCAACUGGCCCUCAAAGUCCCGCUUUUGGGGUCAU	1.25	h	m	m	m	hsa-mir-365-1	B707
HP-57	chr16	55455432-55455558,+	CAGCCUGGGUGACAGAGCCAGAACCUGUCUCAAAAAAAAAAAAAAAAUUAUAUAAUUCAUCUAUUCAAAACUACUAAAUAAUUUUUUUUUUUUUUCGAGACAGAGUCUUGCUCUGUCGCCCAGGCUG	8.08	-	m	m	-	hsa-mir-138-2	-
HP-58	chr16	65802725-65802850,-	GGAGGCUGAGUCCAUGGAUCUCAGGGCCUCCUUCUGAAAGUCCCAAAGGUUGGGGUCUGGCAUACUUUGCCCUCCCACACCCUGGGGACUUCACUGGGUUUCCUCUAGGUCACAUCUCAGCCCUCC	1.03	-	r	-	-	hsa-mir-328	-
HP-59	chr17	1557905-1558005,-	CUGGGUGGAAUUGGGCUGGUCACUGUGGGCAUCAUGAGCAUCAUAUUGGGGAUCCGUAUUCUGGUCAAUGAUGUCCUACAGUCUCGACCCCAUCCACCCAG	2.40	-	r	r	-	hsa-mir-22	-
HP-60	chr17	7077268-7077349,-	UGGGAUGUUCCAAUCUAGACUGGUGCAGACAGCUGCGUGUGGGGGCAUUGUAGGCUGUGCUAGAAUAGAUUGGGCUAUCCUA	0.04	-	-	-	-	hsa-mir-324	-
HP-61	chr17	24212514-24212583,-	UUGGGAAUGGCAAGGAAACCGUUACCAUUACUGAGUUUAGUAAUGGUAAUGGUUCUCUUGCUAUACCCAG	0.83	h|m	m|r	m|r	m|r	hsa-mir-144	ANMH67,B919,X65
HP-62	chr17	26925895-26925998,+	GGAGAGAAGCGGAACCGGAGUUCCCGUGCCCAUUCCUGUUGGAAUCUCCUGUCUGUGUGCCGUUCUUUAAGAUGGGCUGGAGAGAGUCGGGGCAGCUCUUCUCC	0.15	-	-	-	-	hsa-mir-365-2	-
HP-63	chr17	54574700-54574820,-	UGGGAUUACUGGCAUGAGCCACUGCACCCAGCCCUGUCUCUCUUUUUUUUUAAUAUUAAAAUAUAAAAAUUAAAAAAAUACAUACAUAGGCUGGGCACGGUGACUCACGCCUGUAAUCCUA	4.57	-	-	-	-	hsa-mir-301	-
HP-64	chr17	54583611-54583698,-	CUUUGCCUUAGUAGUAAUUAUAACUGGUUUUGUUAAUACCAAUCCUAAAGUAUUAACAAUACCCAUUCUAAUUACUAUUAAGGCUUAG	1.96	-	m	-	-	hsa-mir-301	-
HP-65	chr17	55276486-55276565,+	GGAUGACAGGUGUGAGCCACCAUGCUGGGCAUUCCCAAUGAAAGACUGAGGCCAGGCACAGUGGCUCACGCCUGUCAUCC	1.08	-	-	-	-	hsa-mir-21	-
HP-66	chr17	76710147-76710253,-	CAGAGUCCUGGGACCCCGUCUCUGCGGGCGGCCACGCUGAGGGCUGCCCCAGUCCAAAGCAGACCCCACGGGCCUCCCCCGAGCCGGGGUACCCUGGAGAGCCUCUG	0.16	-	-	-	-	hsa-mir-338	-
HP-67	chr18	54262074-54262128,+	UCCUGCCCUUUGAAAGAACGUCUUUGAAAGAACGUCUUUCUUUCAAAGGGCAGGA	0.20	-	-	-	-	hsa-mir-122a	-
HP-68	chr19	10794434-10794541,-	CAAAGUGCUGGGAUUACAGGCGUGAGCCCCCGUGCCCGGCCUGUGUGUUUUUUAUAAAAAAAGUUUUGGCUGGGCACAGUGGCUCACGCCUGUAAUCCCAACACUUUG	4.81	-	m|r	m	-	hsa-mir-199a-1	-
HP-69	chr19	50828807-50828889,-	GCCUGGGGGACAGAGCGAGACUCCAUCUCCUUUUUUUUUCUUUUUUCUUUUUUUGAGAACUAGUCUCACUCUGUCGCCUAGGC	1.45	-	-	-	-	hsa-mir-330	-
HP-70	chr19	58987053-58987142,+	UGCACCCAGCCAAGGGAAUAUGGAUUCCUCUUUUUUUUUUUUUUUUUUUUUUUUUUGAGACGGCGUCUCUAUCACCCAGGCUGGAGUGCA	0.42	-	-	-	-	hsa-mir-373	-
HP-71	chr19	58991703-58991827,+	GCCUCCCAAAGUGCUGGGAUUAUAGGCGUGAGCCACUACGCCCAGCCUCUGAAACAUUUUAAAAAAUUAUCUGGGUUAGGCCGGGCGUGGUGGCUCACGCCUGUAAUUCCAGCACUUUGGGAGGC	4.12	-	m|r	m|r	m	hsa-mir-373	-
HP-72	chr20	61288007-61288074,+	GGGCACAUGAUCACGUGUGUCAGUGCACGCCCAUGUUAGGGCAUAUGAUCACACGUGUCUGUGUGCCC	0.01	-	-	-	-	hsa-mir-124a-3	-
HP-73	chr21	16826662-16826746,+	AUGUGGAGAGAUUUUAGUUGUACCUAGAAGGGGAAUUAGAAAAAACUACGUCUACUCCAUCUUUCUACAAGUGAAAGUCUCCCAU	0.07	-	-	-	-	hsa-mir-99a	-
HP-74	chr21	25875807-25875895,+	UACAGGAGUGAGCCACUGCACCUGGCCCACAAGGGUUUCACUUUCUAAAAAUAUAAAGAACUGGCCAGGUGCAAUGGCUCACACUUGUA	0.52	-	-	-	-	hsa-mir-155	-
HP-75	chr22	18387174-18387296,+	UCAAAAGGCUGAGGCAGGAGAAUCGCUUGAAUACCGGAGGCAGAGGUUGCAGUGACCUGAGAUCGUGCCACUGCAACCUCUGCCUCUCAGGUUCAAUGCGAUUCUCCUGCCUCAGCCUCCUGA	5.67	-	m	m	-	hsa-mir-185	-
HP-76	chrX	49466772-49466857,+	ACAGAUGAUGCACACAGGAGUACAAGAUGAUGAGGCUCCUGAUCACCCCACGCCUCCUUAGACCUACGUCUGUGUACAUCCUCUGU	0.09	-	-	-	-	hsa-mir-188	-
HP-77	chrX	49476605-49476676,+	CCUCUUGAAUCCUUGGAACCUAGGUGUGAGUGCUAUUUCAGUGCAACACACCUAUUCAAGGAUUCAAAGAGG	0.32	h|m	m|r	m|r	-	hsa-mir-188	B121,X144
HP-78	chrX	49477366-49477449,+	GCUCUUCCUCUCUAAUCCUUUGUCCCUGGGUGAGAGUGCUUUCUGAAUGCAAUGCACCCGGGCAAGGAUUCUGAGAGGGUGAGC	0.20	-	m|r	m|r	m	hsa-mir-188	B122
HP-79	chrX	65017860-65017962,+	UGUGAUUUGGAGUCCAUGGGGAUGGGUUUAAAUUUCAGCUUUCCACUAAUUUGCUUUGUGAUACUGAGUAUUUCCUUUUAUCCCUCAGAGGCUCUGUUUCUCA	0.81	-	-	-	-	hsa-mir-223	-
HP-80	chrX	73289960-73290065,-	CCCAGCCUGGCACAUUAGUAGGCCUCAGUAAAUGUUUAUUAGAUGAAUAAAUGAAUGACUCAUCAGCAAACAUUUAUUGUGUGCCUGCUAAAGUGAGCUCCACAGG	2.01	h	m|r	-	-	hsa-mir-374	-
HP-81	chrX	84968305-84968369,-	GUCAGGAAUAUAUUUUUCUGAUGUCAGGAAUAUAUAUUUUCUGAUGUCAGAUAUAUUUUUCUGAC	0.14	-	-	-	-	hsa-mir-361	-
HP-82	chrX	113872348-113872431,+	UAUAUCAUAUAGUAUAUAUCAUAUAUACUAUAGAAUAUAUAUUAUAAUACUCUAUAGUAUAUAUGAUAUAUACUAUAGAAUAUA	0.28	-	m|r	m	-	hsa-mir-448	-
HP-83	chrX	122415494-122415578,-	UUUAUUUGGUCCACUCUGUGGAGUAGUGUUGAGAGCACCAAAGUCAUAGAGGAGCUCUCCUAGGUAACAGGGUGGUUUGAGUGAA	0.39	-	-	-	-	hsa-mir-220	-
HP-84	chrX	133019128-133019229,-	GGCAUGAGCCACUGCUUCAAGCCCAUAAAUAUUCCUUUAGUGAAUGAAUGAAUGAAUGAAUGAAUAAGGAAGUUUUCUGGGCAGGGCACAGUGGCUCAUGCC	1.95	-	-	-	-	hsa-mir-92-2	-
HP-85	chrX	133028921-133029009,-	GUUUUGCUGUUGUCGGGUGGAUCACGAUGCAAUUUUGAUGAGUAUCAUAGGAGAAAAAUUGCACGGUAUCCAUCUGUAAACCGCAGGAC	1.14	h|m	m|r	m|r	-	hsa-mir-92-2	ANMH3,B343,X211
HP-86	chrX	133400068-133400148,-	GAUGCUAAACUAUUUUUGCGAUGUGUUCCUAAUAUGUAAUAUAAAUGUAUUGGGGACAUUUUGCAUUCAUAGUUUUGUAUC	1.59	h	m|r	m|r	-	hsa-mir-450	X138
HP-87	chrX	133405878-133405948,-	UGCCCUAGCAGCGGGAACAGUUCUGCAGUGAGCGAUCGGUGCUCUGGGGUAUUGUUUCCGCUGCCAGGGUA	0.80	h	m|r	m|r	-	hsa-mir-424	B973,X141
HP-88	chrX	150798672-150798748,-	AGCACUUACAACUGUUUGCAGAGGAAACUGAGACUUUGUAACUAUGUCUCAGUCUCAUCUGCAAAGAAGUAAGUGCU	1.02	h	m	m	-	hsa-mir-224	AMH1,X154
HP-89	chrX	151232472-151232559,-	UGUAGGUUUUUGCUCAUGCACCAUGGUUGUCUGAGCAUGCAGCAUGCUUGUCUGCUCAUACCCCAUGGUUUCUGAGCAGGAACCUUCA	2.56	-	m|r	m	-	hsa-mir-105-2	-
