# Supplementary material for: Identification of clustered microRNAs using an ab initio prediction method
Source: BMC Bioinformatics. 2005 Nov 7;6:267. doi: 10.1186/1471-2105-6-267 (PMC1315341; doi:10.1186/1471-2105-6-267)
Supplement: Additional File 10 — Additional files 1, 2, 3, 4, 5, 6, 7, 8, 9in text format. This archive contains the text file versions of the Additional files 1, 2, 3, 4, 5, 6, 7, 8, 9 as TAB-separated lists. They contain additionally the explicit genomic sequences of all the predictions. [file 1471-2105-6-267-S10.zip › ADDFILE2-FLAT.txt]

Name	Chromosome	Genomic_coordinates	Pre-miRNA_sequence	SVM_score	Cloning	Conservation1	Conservation2	Conservation3	Closest_miRNA	Other_predictions
MP-1	chr1	132070573-132070662,+	CUUUCUUGGGGCUUGUCAGGUGUGUGCUAGGUCUGGCAGUCAGGACAUAUUCCAGAAAUUAAAAGCCACACUUGAGUUGCCUGAAGAAGG	0.15	-	r	r	-	mmu-mir-135b	-
MP-2	chr1	194939223-194939296,+	GCACCAAGCAUGUACAUUUACAUACAUGUAGAGAAAACACUUCUACGUGUGUGUGUGUGUGUGUGUAUGUGUGU	0.97	-	r	r	-	mmu-mir-29c	-
MP-3	chr2	38822522-38822594,+	AUGCUUGGGAUAGAUGGAAUAAGUCUAUUUCAGAUUUCUAUUUCACUUGGGCUUUUCCACAAAUCCCUGGCAU	0.05	-	-	-	-	mmu-mir-181b-2	-
MP-4	chr3	88712241-88712321,+	GGGGGAGAGCUGGGGGGGAGGCAGGAAGAGGAUGGAAAUAAAACUCAUACUACUUUCUUUCUUCCCUCCGCCCUCUCUCCC	0.5	-	h|r	h|r	-	mmu-mir-9-1	-
MP-5	chr3	128025558-128025632,+	AGGCCGUCACUGUUGCUAACAUGCAACUCUGUUGAAUAGAAAUUGGAAUUGCACUUUAGCAAUGGUGAUGGACCU	0.78	h|m	h	h	-	mmu-mir-302	-
MP-6	chr3	158156790-158156878,+	GACACCUGGACAAUUGUUGGCCAUACAUACUCCUGGAGGAGCCAGGUCCUUGUUCUUCAGGGUGAUGUGUGUCAGCACAUUGUGGUGUU	0.53	-	r	-	-	mmu-mir-186	-
MP-7	chr4	56172443-56172536,-	UUGGCUCUGUGUUAGUUUCUUCUCUUUCUGCUCUUACAUUAUUACAUAGUGUAUAUAAUUAAGAAUGGAGAAAGAGGCAAAAGUAGGAGGUCAA	0.01	-	r	r	-	mmu-mir-32	-
MP-8	chr4	99698758-99698875,-	CUUUCUGAGUGCUGGGACUAAAGGUGCGCACCACUAAGCCCAGCUAAUUUCAGUUUUUAAAAAUGUGUCUAUAGCCAGGCAGUGGUGGCAUACACCUUUGAUCCCAGCACUUGGGAGG	0.16	-	h|r	h|r	h|r	mmu-mir-101a	-
MP-9	chr5	135550619-135550746,-	CUAGCUCUUAGUUUUUAGGGGUAGUCUUUGUGUGGCUCAGACCACCAUCAAGAACACGCUGUGUAGCUACAUAGCUGAGGUUGGCUUUGAGCUCCUCACUCUGUUGCCUUCUGAAUCCUAAGUGCUGG	0.34	-	r	-	-	mmu-mir-106b	-
MP-10	chr6	30049436-30049516,-	UGUUAGCCCCUCCAGCUCGCUGCUUUGUGGCUAGGCUGCUGACACCUGAGCACAGAGGGGCGCAGUGAGAGUGUGCUGACA	0.11	-	-	-	-	mmu-mir-182	-
MP-11	chr6	30053316-30053400,-	GGGCAAUCCGAGCUGGGCCAACAGAUGGAGAUGCUUGCGGUGGGGGUGGGGGUCGCCAUCUGUAGGGCCAGCUUCUGUGAUGCCC	0.6	-	r	r	-	mmu-mir-96	-
MP-12	chr6	30937279-30937355,-	CUCUCAGCCAGCUCCUGUCUGAGAGUCUGUCAGCCAGCUCCUGUCUGAGAGUCUGUCAGCCAGCUCCUGUCUGAGAG	0.99	-	-	-	-	mmu-mir-29a	-
MP-13	chr6	30948760-30948857,-	GGCCUGUUUCUGCAUAGAGGUUACAGAAAGCCGGUCUUGGUGACCACACGGCAUCACUGAGCACUGGGCUCUGUGUAAUUGCACCGUACAAAGAGGCC	0.5	-	-	-	-	mmu-mir-29b-1	-
MP-14	chr6	51213052-51213135,-	GACUUCUGGGUUUAUGUUUAAUUCAGUAUCAUCUGUGUGCAUCAGCAGGCAGAGGUACCUGAUGGAUAGCUGCACCAGUAAGUC	0.06	-	-	-	-	mmu-mir-148a	-
MP-15	chr6	125337858-125337931,-	GAUGCCAUGUGUGGCUGGGGUCAGAUAGACCUGGUUGUGUGUAGUCUCCCCUCCCCCAGCUAUGAUAUGGCUUC	0.42	-	-	-	-	mmu-mir-200c	-
MP-16	chr7	32507703-32507775,+	CCUGGAACUUGCUAUGUAGAUCAGGCUAGCACUUGGGAGGCAAGAAGGGUAGCCUGGUCUACAUAGUCCCAGG	0.08	-	-	-	-	mmu-mir-150	-
MP-17	chr7	51204065-51204177,+	GCAUGUGUAUAUGUGUGUGCAUGAUUAGCAGGUGUGUAUGUAUAUGUAUGUGUGUGAUUAGCAGGUCUGUGUGCAUGUGCAUGUGUGUGAUUAGCAGGUGUGUGUGCAUGUGC	2.15	-	h|r	r	-	mmu-mir-211	-
MP-18	chr7	88830215-88830288,+	AGACUAGGGCUGGACAGUCUCUCUACAGGGUCUCACAUGUACCUUUGAUUCUAGGAGACUGUCUACACCUACCU	0.31	-	r	r	-	mmu-mir-139	-
MP-19	chr7	127610625-127610714,-	GGGUCUUGGGCUCCUGGUCAGCACCCAUCUGGACCCUCUGUACAGAAGCCACCAGAGGUCUGUCCAGUUGGGGCUUCCUGGGAGCUUCCC	0.62	-	r	r	-	mmu-mir-202	-
MP-20	chr8	83456359-83456470,-	AGAAACCCUGUCUCGAAAAACCAAAAAAUAAAUACAUAAAUAAUUUAAAAUAAAAAAUAAAAUAAAUAAAUCUUUUUUUUUUUUUUUUUGGUUUUUUCGAGACAGGGUUUCU	2.76	-	h|r	r	-	mmu-mir-181c	-
MP-21	chr8	83472287-83472363,+	GCCUGUUGUAAGUGGAGGGCAGAUGUUCCCAGCAGGCCCCAGCUAGCCCUGUCCUUCUGCACUUCCCUGCAACAGGC	0.15	-	r	r	-	mmu-mir-23a	-
MP-22	chr8	83488943-83489033,+	AUGUGUGUAUACAUGUGUGUGUUCAUGUGAGUGUAAAUAUGUAAUGUAUACAUGUGUGUGUUCAUGUGAGUAUAGAUAUGUGUAUACACAU	1.76	-	h|r	h	-	mmu-mir-24-2	-
MP-23	chr9	106115667-106115762,+	UCACUCAGUCAGUACUUACCUAGUACUAACCUCAGAGCUUCAGACAGUAGACUGGACCUAGUACUCAGUAAGUACUUACUAAGUACUGACUGCAGA	0.11	-	-	-	-	mmu-let-7g	-
MP-24	chr10	127120840-127120960,+	CCUCUCUUCCCAAAACUAAACAGGAUCUAUCAUGGUGGCACGGAGUCAGCUAGAUGUUGUCUCUUGCUAUCCCUGUGCUAGUUCCAUGUUUUAGAAGCAAAGUGAUACUGGGGAGGAGAGG	0.9	m	r	-	-	mmu-mir-26a-2	-
MP-25	chr11	43005924-43005996,-	AACAGCAUGGCAUCUACUUAGUUGUUAAUACCAGCGAUGCUAGUAUUGAGGACAGAGUACAUGCCAAGCUGUU	0.69	-	r	r	-	mmu-mir-146	-
MP-26	chr11	49702031-49702111,+	GGAUCAGGCCUGCACCAUCUGGCAGUGGGAAGCACAGGACGGCUUAUGUGUUGUUCCUGCCAGAGGAGCGGGACCUGGGCC	0.34	-	-	-	-	mmu-mir-340	-
MP-27	chr11	77681078-77681174,+	AGCCCUGGUUGUCCUGGAACUCACUUUGUAGACCAGGCUGGUCUCGAACUUAGAAAUCUGCCUGCCUCUGCCUCCUGAGUGCUGGGAUUAAAGGCCU	0.02	-	h|r	r	-	mmu-mir-144	-
MP-28	chr11	77685721-77685807,+	UGGCACUUGGGAAUGGCGAGGAAACCGUUACCAUUACUGAGUUUAGUAAUGGUAACGGUUCUCUUGCUGCUCCCACAAACUGUGCCA	1.19	h|m	h|r	h|r	h|r	mmu-mir-144	X65
MP-29	chr11	96515423-96515539,+	AGCUACAGUGUACUUACAUAUAAUAAAUAAAUAAAUCUUUAAAAAAUAUAUCUCACAUAAAAAAUUAAAAUUUUUUUAAAGAUUUAUUUAUUUAUUAUAAAUAAGUACACUGUAGCU	3	-	h|r	h	-	mmu-mir-152	-
MP-30	chr11	96523412-96523475,+	GUCUGUCGACCUGGAACUCAGAGAGUAGCCUGCCUCUGCUUCCUGAGUGCUGGUGUUGACAGAU	0.04	-	-	-	-	mmu-mir-152	-
MP-31	chr12	103597091-103597166,+	GGUGGAGCCUAGGAACUGGGGAUGUAGCUCAGGGGUUUAUCACUUGCCCUGCAUGCAUGAGGUCCUAGGUUCCAUC	0.45	-	r	r	-	mmu-mir-345	-
MP-32	chr12	104329614-104329696,+	GCCGCCAGGGCCUUGUACAUGGUAGGCUUUCAUUCAUUUUUUGCACAUUCGGUGAAGGUCCUACUGUGUGCCAGGCCCUGUGC	1.47	-	h|r	h|r	r	mmu-mir-337	B202,X52
MP-33	chr12	104334262-104334328,+	UGGGCCAAGGGUCACCCUCUGACUCUGUGGCCAAGGGUAGACAGGUCAGAGGUCGAUCCUGGGCCUA	0.18	m	r	r	r	mmu-mir-337	-
MP-34	chr12	104342700-104342775,+	UUGAACCAAAGCUCGACUCAUGGUUUGAACCAUUACUUAAUUCGUGGUUUGAACCAUCACUCGACUCCUGGUUCGA	0.61	m	r	r	-	mmu-mir-136	-
MP-35	chr12	104463492-104463576,+	UUGAUACUUGAAGGAGAGGUUGUCCGUGUUGUCUUCUCUUUAUUUAUGAUGAAACAUACACGGGAAACCUCUUUUUUAGUAUCAA	1.89	m	h|r	h|r	h|r	mmu-mir-329	X61
MP-36	chr12	104463885-104463947,+	GUGGAUGGUAGACCGGUGACGUACACUUCAUUUAUGCUGUAGGUCACCCGUUUUACUAUCCAC	0.37	-	h|r	h|r	-	mmu-mir-329	-
MP-37	chr12	104465432-104465507,+	UGCUUAAUGAGAAGUUGCCCGCGUGUUUUUCGCUUUAUAUGUGACGAAACAUUCGCGGUGCACUUCUUUUUCAGCA	0.41	m	h|r	h|r	r	mmu-mir-329	B210,X202
MP-38	chr12	104470892-104470977,+	UUUGGUAUUUAAAAGGUGGAUAUUCCUUCUAUGUUUAUGCUUUUUGUGAUUAAACAUAGAGGAAAUUUCACGUUUUCAGUGUCAAA	0.91	m	h|r	h|r	h|r	mmu-mir-376b	-
MP-39	chr12	104475507-104475588,+	UGGUACUUGGAGAGUGGUUAUCCCUGUCCUCUUCGCUUCACUCAUGCCGAAUCGUACAGGGUCAUCCACUUUUUCAGUAUCA	0.89	m	h|r	h|r	-	mmu-mir-381	B212,X199
MP-40	chr12	104476303-104476376,+	UACUUGAGGAGAAAUUAUCCUUGGUGUGUUGGCUCUUUUGGAUGAAUCAUACAAGGAUAAUUUCUUUUUGAGUA	1.03	h	h|r	h|r	-	mmu-mir-381	B213,X177
MP-41	chr12	104477505-104477568,+	GGGAUCUUGUUAAAAAGCAGAGUCUGAUUGAGGGGCCAAGAUUCUGCAUUUUUAGCAAGCUCUC	0.19	-	h|r	h|r	-	mmu-mir-381	B214
MP-42	chr12	104483072-104483152,+	UGAUACUUGGAGAGAGGCUGGCCGUGAUGAAUUCGAUUCAUCUAAACGAGUCAUACACGGCUCUCCUCUCUUCUAGUGUCA	1.68	m	h|r	h|r	h|r	mmu-mir-134	B217,X23
MP-43	chr12	104487293-104487371,+	AGUGUUCGAAUGGAGGUUGCCCAUGGUGUGUUCAUUUUAUUUAUGAUGAGUAUUACAUGGCCAAUCUCCUUUCGGCACU	1.41	-	h|r	h|r	r	mmu-mir-154	B219,X161
MP-44	chr12	104490583-104490672,+	GCCAAAAUCAGAGAAGGGAUUCUGAUGUUGGUCACACUCCAAGAGUUUUAAAAUGAGUGGCGAACACAGAAUCCAUACUCUGCUUAUGGC	0.49	m	r	r	r	mmu-mir-409	-
MP-45	chr12	104491592-104491670,+	GGUACUUGAAGGGAGAUCGACCGUGUUAUAUUCGCUUGGCUGACUUCGAAUAAUACAUGGUUGAUCUUUUCUCAGUAUC	0.76	h|m	h|r	h|r	h	mmu-mir-412	B222
MP-46	chr13	109978142-109978233,+	ACUUGCCAGACUCGGGUAGGCAGUGUUGUUAGCUGGCUGCGUUGGGUCAGGCCAGCAGCCACAGCUACCCUGCCACUUCCUUCUGGCUGGGU	0.8	-	h|r	h|r	-	mmu-mir-449	-
MP-47	chr14	56583977-56584048,+	AGGUGUGCACCACAAUGCUUGACUAAAACUUUUUACAAGGAAAUUUAGAGUUGGGUGUGGUGAUGCACACCU	0.02	-	r	r	r	mmu-mir-124a-1	-
MP-48	chr15	82530668-82530751,+	UGAGUUCAAGGACAGCUAGAGCUACAAAAUGAGAUGCUGUCUCCAAGGGGUUUUUUGUUGUUGCUCUUGUUGUUGUUGUUCUUA	0.87	-	r	-	-	mmu-mir-33	-
MP-49	chr16	24680520-24680593,+	UCCUGUGUGUGUGUGCGUGCAUGUGUAUGCAUGAGCAAAAACGUGUGGGCACACACACACACACACACACACGA	0.53	-	-	-	-	mmu-mir-28	-
MP-50	chr16	77953522-77953626,+	AAAGAGAGAGAGAAAAGGAAAAUAAUAACAGAAUAUUGAGGCAUAACAAGUGAAUCCUAAAUUGUAUGUGCUUUUUUUCUUUUGUUUUCUUUUCUUUCUUUCUUU	0.74	-	h|r	h|r	h	mmu-mir-99a	-
MP-51	chr17	16473418-16473539,+	UGUAUGCAUGCUUGUACAGACAUAUGUACAUUCAUACAUAUAAAAUACUGCAAUACUUUGAUAUGUCAUAGGUUGUUAUUCUGUGUGUAUGUGAUCUCAUGUGUUUAUUUUGUGUGUAUAUA	0.58	-	r	r	-	mmu-mir-99b	-
MP-52	chr18	62164083-62164186,-	AGGGUCUGGGGUUAUAGGUACGCACCACCACACUAGGGGCCCAGACACUUAAAACAGUCACAUGGCCAGUCUGUGGUGGCAUAUGCCCUUAAUGUCAGCACUCU	0.17	-	r	r	-	mmu-mir-145	-
MP-53	chr19	6053317-6053411,+	GACUCGAAGGAGCAGGGUGGGAGUCAGGGUGGGGGAGGGUAUCAAAGUCAAGGUCCCUCCUCCUUCCUCACACUCCCUCCUUCCUGUUUCCAGUU	1.8	-	-	-	-	mmu-mir-192	-
MP-54	chrX	5530237-5530320,-	GCUCAUCCUCUCUAAUCCUUUGUCCCUGGGUGAAAAUGCUAUUUGUAUGCAAUGCACCCGGGCAAGGAUUUGGGGAAGGUGAGC	0.86	-	h|r	h|r	-	mmu-mir-188	B122
MP-55	chrX	5544605-5544684,-	AUAUAUAUGUAUAUAUAUAUAUAUACAUAUUUCAUGUGCAUGUGUGUGCAUGCAUGUAUGUGUGUUAUGUACAUGUGUGU	0.5	-	h|r	r	-	mmu-mir-188	-
MP-56	chrX	45088040-45088119,-	CCUAGUAGUGCCAAAGUGCUCAUAGUGCAGGUAGUUUUUAUACCACUCUACUGCAGUGUGAGCACUUCUAGUACUCCUGG	0.24	h|m	h|r	h|r	-	mmu-mir-19b-2	X216
MP-57	chrX	45572242-45572319,-	UACAGAAUUAUUUUUGCAGUAUGUUCCUGAAUACAUAACAUAAGCGUAUUGGGAACAUUUUGCAUGCAUAAUUUUGUA	1.19	-	h|r	h	h	mmu-mir-450	-
MP-58	chrX	45572542-45572610,-	GAACUAUUUUUGCGAUGUGUUCCUAAUAUGUACUAUGAGUAUAUUGGGGAUGCUUUGCAUUCAUGGUUC	0.44	h	h|r	h|r	-	mmu-mir-450	X138
MP-59	chrX	45573646-45573730,-	GGAUCUCAGACGUCUCGGGGAUCAUCAUGUCACGAGAUACCACUGUGCCCUUGUGACAGAUUGAUAACUGAAAGGUCUGGGAGCC	0.42	h|m|r	h|r	h|r	h|r	mmu-mir-450	-
MP-60	chrX	45578227-45578297,-	UGCCCUAGCAGCGGGAACAGUACUGCAGUGAGUGUUUGGUGCCCUGGAGUAUUGUUUCCACUGCCUGGGUA	0.6	m|r	h|r	h|r	-	mmu-mir-322	X141
MP-61	chrX	59554721-59554798,-	GUGUGAUGUAUCACUUGAGGAUGUACCACCCAUUUAACAGGAAACAUGCUUGGUACAUCUUUGAGUGAGAUAACACAC	0.92	m	r	r	-	mmu-mir-201	-
MP-62	chrX	59563306-59563373,-	AGAGUGUUUUUCAGUUUCCACGUGAAUGUUGGCUUUCCAUUAUUUAUGUUGUUAUUGAAGAUCAGUCU	0.11	-	r	-	-	mmu-mir-201	-
MP-63	chrX	63820617-63820683,-	UUACAACUGUUUGCAGAGGAAACUGAGACUUUAUAACUAUGUCUCAGUCUCAUCUGCAAAGAGGUAA	0.04	h	h	h	-	mmu-mir-224	X154
MP-64	chrX	96740883-96740952,-	CUCGACCUGGCGGUUUGUGAACAUAAUCCUGUAAAGGCAGGUCUGUCUUCUUAACACUGCACAGUUUGAG	0.19	-	-	-	-	mmu-mir-384	-
MP-65	chrX	104392971-104393058,-	GCCCCAAAAUAGAUAGCAAAUAGGACAGUAUUGCUAUCAAAACAAUUUCUAUUUUAAAAAUGUGUUGUAGUUGCUUCCUUUUUGGGGU	1.05	-	r	-	-	mmu-mir-361	-
MP-66	chrUn_random	95645494-95645572,-	ACAUACAGUGUCGAUCAAAGUGGAGGCCCUCUCCGCGGCUUGGCGGGAAAGUGCAUCCAUUUUGUUUGUCUCUGUGUGU	1.14	m	r	r	r	mmu-mir-292	-
