# Supplementary material for: Identification of clustered microRNAs using an ab initio prediction method
Source: BMC Bioinformatics. 2005 Nov 7;6:267. doi: 10.1186/1471-2105-6-267 (PMC1315341; doi:10.1186/1471-2105-6-267)
Supplement: Additional File 10 — Additional files 1, 2, 3, 4, 5, 6, 7, 8, 9in text format. This archive contains the text file versions of the Additional files 1, 2, 3, 4, 5, 6, 7, 8, 9 as TAB-separated lists. They contain additionally the explicit genomic sequences of all the predictions. [file 1471-2105-6-267-S10.zip › ADDFILE3-FLAT.txt]

Name	Chromosome	Genomic_coordinates	Pre-miRNA_sequence	SVM_score	Cloning	Conservation1	Conservation2	Conservation3	Closest_miRNA	Other_predictions
RP-1	chr1	56485513-56485591,+	CCUCCAGGGGUUAAGGGGGCGGGGCCAGUUGGUUGCUAUGGUGCCAGACUGUUUGGGUCUGCUCUCUGACCCUUGGGGG	0.03	-	h|m	m	-	rno-mir-99b	-
RP-2	chr1	64351073-64351153,-	CCACCAUAGCCAUGCUCAAAAUGGAGGCCCUAUCUAAGCUUUUAAGUAGAAAGUGCUUCCAUUUUGUGUGUUGCUGUGUGG	1.25	-	-	-	-	rno-mir-290	L290
RP-3	chr1	64351438-64351513,-	CACCUGUGAUACUCAAACUGUGUGACACUUUGUUUCUUUUGGAAGAAGUGCCGCAAAGUUUGCAGUGUUACCGAUG	0.36	-	m	-	-	rno-mir-290	-
RP-4	chr1	78621631-78621710,+	UCCGGGGUUGGGAAUUUAGCUCAGUGGUAGAGCACUUGCCUAGGAAGCGCAAGACCCUGGGUUCGGUCCCCAGCUCCGGA	0.17	-	m	-	-	rno-mir-330	-
RP-5	chr1	78623834-78623909,+	CGGGGCUGGGGAUUUAGCUCAGUGGUAGAGCGCUUACCUAGGAAGCGCAAAGCCCUGGGUUCGGUCCCCAGCUCCG	0.06	-	m	-	-	rno-mir-330	-
RP-6	chr1	95669980-95670053,+	GGGGUUGGGGAUUUAGCUCAGAGGUAGAGCGCUUGCCUAGCAAGCGCAAGGCCCUGGGUUCAGUCCCCAGCUCC	0.23	-	m	-	-	rno-mir-150	-
RP-7	chr1	95670581-95670654,+	GGGGUUGGGGAUUUAGCUCAGUGGUAGAGCGCUUGCCUAGCAAGCGCAAGGCUCUGGGUUCGGUCCCCAGCUCC	0.09	-	m	-	-	rno-mir-150	-
RP-8	chr1	95677900-95677977,+	UUGGGGCUGGGGAUUUAGCUCAGUGGUAGAGCACUUACCUAGGAAGCGCAAGGCCCUGGGUUCGGUCCCCAGCUCCAA	0.24	-	-	-	-	rno-mir-150	-
RP-9	chr1	116101847-116101913,-	ACCUCUGGCCAUGUUACAGUUUUUUGAAAUUGUUUUCAGCACAGAUCUCUGUGGCAUGGCGAGGGGU	0.11	-	m	-	-	rno-mir-344	-
RP-10	chr1	118729804-118729885,+	GUGGUAGAAGAUAGAAGUGCCUUGAAGCUUCCAGUUCGUCACCACACUGGAUGUGUUCUCAAGGCCUCUAGUCUACUAUCAC	0.07	-	m	m	m	rno-mir-211	-
RP-11	chr1	232943460-232943537,+	GUGUGUGUGUGUGUGUGUGUGUGUGUGUGUGUGUGUGUUUGCAUGUAUGGACAUGCACACAUGUGUAUGGACAUGCAC	0.53	-	m	-	-	rno-mir-101b	-
RP-12	chr1	238976094-238976179,-	GUGUGUGUGUGUGUGUGUGUGUGUGUCUGUCUGUCUGUCUGUCUGUCUGUCUGUCUGCAGGCACAUGUGUGCAUGCAUGCAUGCAU	1.08	-	h|m	m	-	rno-mir-107	-
RP-13	chr2	44351863-44351934,+	GGGCUGGGGAUUUAGCUCAGUGGUAGAGCGCUUCACUAGGAAGCGCAAGGCCCUGGGUUCGGUCCCCAGCUC	0.09	-	m	-	-	rno-mir-449	-
RP-14	chr3	4776371-4776446,+	CGGGGCUGGGGAUUUAGCUCAGUGGUAGAGCGCUUACCUAGGAAGCGCAAGGCCCUGGGUUCGGUCCCCAGCCCCG	0.02	-	m	m	-	rno-mir-126	-
RP-15	chr3	8825965-8826040,-	UGGGGCUGGGGAUUUAGCUCAGUGGUAGAGUGCUUACCUAGGAAGCGCAAGGCCCUGGGUUCGGUCCCCAGCUCCG	0.12	-	m	m	-	rno-mir-219-2	-
RP-16	chr3	8826355-8826426,-	GGGUUGGGGAUUUAGCUCAGUGGUAGAGCGCUUGCCUAGCAGGCGCAAGGCCCUGGGUUCAGUCCUCAGCUC	0.12	-	h|m	-	-	rno-mir-219-2	-
RP-17	chr3	8836204-8836279,-	CGGGGUUGGGGAUUUAGCUCAGUUGUAGAGCGCUUGCCUAGGAAGCGCAAGGCCCUGGGUUUGGUCCCCAGCUCCG	0.13	-	h|m	m	m	rno-mir-219-2	-
RP-18	chr3	18555202-18555275,+	GGGGUUGGGGACUUAGCUCAGUGGUAGAGUGCUUGCCUAGCAACCGCAAGGCCCUGGGUUCAGUCCCCAGCUCC	0.31	-	m	m	-	rno-mir-181a	-
RP-19	chr3	67845233-67845310,-	UCGGGGCUGGGGAUUUAGCUCAGUGGUAGAGCGCUUACCUAGGAAGCGCAAGGCCCUGGGUUCGGUCCCCAGCUCCGA	0.35	-	m	m	-	rno-mir-130a	-
RP-20	chr3	67854618-67854691,-	GGGGUUGGGGAUUUAGCUCAGUGGUAGAGCGCUUGCCUAGCAAGCGCAAGGCCCUGGGUUCGGUCCCCAGCUCC	0.06	-	m	-	-	rno-mir-130a	-
RP-21	chr3	118900434-118900505,+	GAAGCCCAGGUCUGUCUUGGUGGCUCAGGUGUUGAGAUGCUGGCCCAUGCCACCAUGAUUAGCUUGGGCUUU	0.16	-	m	-	-	rno-mir-103-2	-
RP-22	chr3	169917182-169917255,+	GGGGCUGGGGAUUUAGCUCAGUGGUAGAGCGCUUACCUAGGAAGCGCAAGGCCCUGAGUUUGGUCCCCAGCUCC	0.36	-	-	-	-	rno-mir-124a-3	-
RP-23	chr5	74811172-74811258,-	GUUUUUUGUCUAGUCUCUUCUCUUUGCUCUUACGUUGUUACAUUGUAUAGAUAAUUAAGAAAGGAGAAAGAGGCAUAGGUAGGAAAC	0.42	-	m	-	-	rno-mir-32	-
RP-24	chr5	122003543-122003652,-	ACACACACACACACACACACAUAUAUAUAUAUAUAUACACAUAUAUAUAUACACACACAUACAUAUAUAUAUGUAUAUAUAUGUAUAUAUGUGUGUGUGUGUGUGUGUGU	4.13	-	-	-	-	rno-mir-101	-
RP-25	chr5	141361542-141361623,-	UUUCGGGGCUGGGGAUUUAGCUCAGUGGUAGAGCGCUUACCUAGGAAGCGCAAGGCCCUGGGUUCGGUCCCCAGCUCCGAAA	0.64	-	m	-	-	rno-mir-30c-1	-
RP-26	chr5	141373038-141373110,-	GGGUUGGGGAUUUAGCUCAGUGGUGGAGCGCUUGCCUAGGAAGCGCAAGGCCCUGGGUUCAGUCCCCAGCUCC	0.21	-	h|m	h|m	m	rno-mir-30e	-
RP-27	chr5	172919255-172919345,-	GAGUUGGAUCCACCUGGGUUAAACUCCCUGGUACAGGGCUUUAAGACAGGCCCUACCAGGGGUUGGGGAUUUAGCUCAGUGGAUUUAGCUC	0.1	-	h|m	h|m	h	rno-mir-200b	-
RP-28	chr6	133180935-133181008,+	GGGGCUGGGGAUUUAGCUCAGUGGUAGAGCGCUUACCUAGGAAGCGCAAGGCCCUGGGUUCGGUCCCCAGCUCC	0.04	-	h|m	h|m	h|m	rno-mir-345	-
RP-29	chr6	134176527-134176610,+	GGCCUCCAGGGCCUUGUACAUGGUAGGCUUUCAUUCAUUGUUUGCACAUUCGGUGAAGGUCUACUGUGUGCCAGGCCCUGUGCC	1.69	h	h|m	h|m	m	rno-mir-337	X52
RP-30	chr6	134183220-134183303,+	CCCUGGGGCUGGGCCAAGGGUCACCCUCUGACUCUGUGGCCAAGGGUAGACAGGUCAGAGGUCGAUCCUGGGCCUACUCUGGGG	0.58	m	h|m	h|m	h|m	rno-mir-127	-
RP-31	chr6	134216381-134216459,+	AGACAGAGAGACCAGGUCACGUCUCUGCAGUUACACAGCUCAUGAGUGCCUGCUGGGGUGGAACCUGGUUUGUCUGUCU	0.77	h|m	h|m	h|m	h|m	rno-mir-341	-
RP-32	chr6	134394385-134394469,+	UGGUUCCUGCAGAGGUGGUAGACUAUGGAACGUAGGCGUUAUGUUUCUGACCUAUGUAACAUGGUCCACUAACUCUCAGUAUCCA	0.27	h|m	h|m	h|m	h|m	rno-mir-329	-
RP-33	chr6	134401055-134401137,+	UGAUACUUGAAGGAGAGGUUGUCCGUGUUGUCUUCUCUUUAUUUAUGAUGAAACAUACACGGGAAACCUCUUUUUUAGUAUCA	1.57	h	m	m	m	rno-mir-300	X61
RP-34	chr6	134401405-134401476,+	GCUGUGAGGAUGGUAAACCGGUGACGUGCACUUCAUUUAUGCUGUAGGUCACCCGUUUUACUAUCCGCCAGC	0.56	-	h|m	h|m	h	rno-mir-300	-
RP-35	chr6	134403345-134403424,+	GGUGCUUAAUGAGAAGUUGCCCGCGUGUUUUUCGCUUUAUAUGUGACGAAACAUUCGCGGUGCACUUCUUUUUCAGCAUC	1.12	h	h|m	h|m	h|m	rno-mir-300	X202
RP-36	chr6	134409396-134409480,+	CUAGUUUCUGAUAUUCAAAAGGUGAGUGUUCUUCUAUGCCUCUGGUUAAUCAUAGAGGUAACACCCACAUUUUCAGUAUCUCGAG	0.41	-	h|m	h|m	h|m	rno-mir-300	-
RP-37	chr6	134409711-134409794,+	UUGGUAUUUAAAAGGUGGAUAUUCCUUCUAUGUUUAUGGUAUUUAUGAUUAAACAUAGAGGAAAUUUCACGUUUUCAGUGUCAA	1.2	m	h|m	h|m	h|m	rno-mir-300	-
RP-38	chr6	134410367-134410452,+	UUUGGUAUUUAAAAGGUGGAUAUUCCUUCUAUGGUUACGUGCUUCCUGGAUAAUCAUAGAGGAACAUCCACUUUUUCAGUAUCAAA	1.88	m	h|m	h|m	-	rno-mir-300	X205
RP-39	chr6	134410877-134410958,+	UGAUAUUUAAAAGGUAGAUUCUCCUUCUAUGAGUACAAUAUUAAUGACUAAUCGUAGAGGAAAAUCCACGUUUUCAGUAUCA	0.92	h|m	h|m	h|m	h	rno-mir-134	-
RP-40	chr6	134413887-134413947,+	AGCGAGGUUGCCCUUUGUAUAUUCGGUUUAUUGACAUGGGAUAUACAAGGGCAAGCUCUCU	0.08	h	h|m	h|m	m	rno-mir-134	-
RP-41	chr6	134414396-134414477,+	UGGUACUUGGAGAGUGGUUAUCCCUGUCCUCUUCGCUUCACUUAUGCCGAAUCGUACAGGGUCAUCCACUUUUUCAGUAUCA	0.89	h	h|m	h|m	h|m	rno-mir-134	X199
RP-42	chr6	134415104-134415179,+	AUACUUGAGGAGAAAUUAUCCUUGGUGUGUUUGCUCUUUUGGAUGAAUCAUACAAGGGUAAUUUCUUUUCGAGUAU	1.12	h	h|m	h|m	m	rno-mir-134	X177
RP-43	chr6	134416447-134416510,+	GGGAUCUUGUUAAAAAGCAGAUUCUGAUUGAGGGACCAAGAUUCUGCAUUUUUAGCAAGCUCUC	0.32	-	m	m	m	rno-mir-134	-
RP-44	chr6	134416556-134416621,+	UGGGGGCUGGAGGUGAUGUUGCAUGUUACUCGUAGUGUGUGUGCGCCAUCUCCUCCAUCGUCCCUA	0.14	-	h|m	h|m	-	rno-mir-134	-
RP-45	chr6	134421450-134421529,+	GGUACUUGAAGAGAAGUUGUUCGUGGUGGAUUCGCUUUACUUGUGACGAAUCAUUCACGGACAACACUUUUUUCAGUACC	0.81	h|m	m	m	m	rno-mir-154	-
RP-46	chr6	134422571-134422649,+	GAUACUUGGAGAGAGGCUGGCCGUGAUGAAUUCGAUUCAUCUAAACGAGUCAUACACGGCUCUCCUCUCUUCUAGUGUC	1.61	m	m	-	-	rno-mir-154	X23
RP-47	chr6	134426555-134426633,+	AGUGUUCGAAUGGAGGUUGUCCAUGGUGUGUUCAUUUUAUUUAUGAUGAGUAUUACAUGGCCAAUCUCCUUUCGGCACU	1.46	-	h|m	h|m	-	rno-mir-154	X161
RP-48	chr6	134427956-134428039,+	UUGAUUCUUGAGCAGAGGUUGCCCUUGGUGAAUUCGCUUUAUUGAUGUUGAAUCACACAAAGGCAACUUUUGGUUGAGUAUCAA	1.46	h|m	h|m	h|m	h|m	rno-mir-154	-
RP-49	chr6	134429927-134430016,+	GCCAAAAUCAGAGAAGGGAUUCUGAUGUUGGUCACACUCCAAGAAUUUUAAAAUGAGUGGCGAACACAGAAUCCAUACUCUGCUUAUGGC	1.39	m	m	m	-	rno-mir-154	-
RP-50	chr6	134430691-134430767,+	GGUACUCGGAGAGAGGUUACCCGAGCAACUUUGCAUCUGGAGGACGAAUGUUGCUCGGUGAACCCCUUUUCGGUAUC	0.77	h|m	h|m	h|m	-	rno-mir-154	-
RP-51	chr6	134430965-134431043,+	GGUACUUGAAGGGAGAUCGACCGUGUUAUAUUCGCUUAGCUGACUUCGAAUAAUACAUGGUUGAUCUUUUCUCAGUAUC	0.67	h|m	m	-	-	rno-mir-154	-
RP-52	chr6	144523740-144523813,+	GGGGCUGGGGAUUUAGCUCAGUGGUAGAGCGCUUACCUAGGAAGCGCAAGGCCCUGGGUUCAGUCCCCAGCUCC	0.33	-	m	m	m	rno-mir-153	-
RP-53	chr7	31103016-31103110,-	CCUGCACUCAUGUGCACAGACCUAUAUACAUGCUUAUAAAAAGUCUUUUAUGCUCUGUGUGUGUGUGUGUGUGUGUGUGUGUGUGUGUGUGUGUG	0.83	-	h|m	h|m	m	rno-mir-331	-
RP-54	chr7	31113223-31113298,-	CGGGGCUGGGGAUUUAGCUCAGUGGUAGAGCGCUUACCUAGGAAGCGCAAGGCCCUGGGUUCGGUCCCCAGCUCCG	0.06	-	h|m	m	-	rno-mir-331	-
RP-55	chr7	105855778-105855851,-	GGGGCUGGGGAUUUAGCUCAGUGGUAGAGCGCUUACCUAGGAAGCGCAAGGCCCUGGGUUCGGUCCCCAGCUCC	0.04	-	-	-	-	rno-mir-30d	-
RP-56	chr7	105858098-105858171,-	GGGGUUGGGGAUUUAGCUCAGUGGUAGAGCGCUUGCCUAGGAAGCGCAAGGCCCUGGGUUCGGUCCCCAGCUCC	0.03	-	-	-	-	rno-mir-30d	-
RP-57	chr7	120613557-120613657,+	GGUCUGCACUCCCUCCCCUGUGCCUGACUAAGCCUUUCAUUGUUUUUUUUUUUUUUUUCAUCAUUAUAAGGUUCAGCCAGGGAAGGGAGGGAGCCCAGUCC	0.79	-	m	-	-	rno-mir-33	-
RP-58	chr8	71573210-71573289,-	UUUGGGGUUGGGGAUUUAGCUCAGUGGUAGAGCACUUGCCUAGCAAGCGCAAGGCCCUGGGUUCGGUCCCCAGCUCCAAA	0.54	-	m	-	-	rno-mir-190	-
RP-59	chr8	94715612-94715679,-	CCUUAGGGUCUAGUGGCACUCAGGGAAGGGAGUAGUUUCCUUGAUUCUGAUGCCUCCAGCCCUUGAGG	0.03	-	m	-	-	rno-mir-184	-
RP-60	chr8	124000726-124000803,+	CUGGGGUUGAGGAUUUAGCUCAGUGGUAGAGCGUUUGCCUAGUAAGCGCAAGGCCCUGGGUUCAGUUCUCAGCUCCGG	0.63	-	m	-	-	rno-mir-26a	-
RP-61	chr8	124008840-124008920,+	GUGUGUGUGUGUGUGUGUGUGUGUGUGUGUGUGUGUGUGUGUGUGCGCGCGCUCGCGCGCCCUUAUGUACACAUGCAGUAC	0.59	-	m	-	-	rno-mir-26a	-
RP-62	chr9	19403192-19403268,+	CCCUGCUCUGGCUGGUCAAACGGAACCAAGUCCGUCUUCCUGAGAGGUUUGGUCCCCUUCAACCAGCUACAGCAGGG	1	m|r	m	m	-	rno-mir-206	L133
RP-63	chr9	73886715-73886788,+	GGGGCUGGGGAUUUAGCUCAGUGGUAGAGUGCUUACCUAGGAAGCGCAAGGCCCUGGGUUCGGUCCCCAGCUCC	0.09	-	m	m	-	rno-mir-26b	-
RP-64	chr10	20489742-20489826,+	GGGGUUGGGGAUUUAGCUCAGUGGUAGAGCGCUUGCCUAGCAGGAGCAAGGCCCUAGCAAGGCCCUGGGUUCAGUCCCCAGCUCC	0.34	-	m	m	-	rno-mir-218-2	-
RP-65	chr10	62803973-62804046,+	GGGGUUGGGGAUUUAGCUCAGUGGUAGAGCGCUUGCCUAGCAAGUGCAAGACCCUGGGUUCGGUCCCCAGCUCC	0.24	-	m	-	-	rno-mir-22	-
RP-66	chr10	64143143-64143210,+	UGGGAAUGGCGAGGAAACCGUUACCAUUACUGAGUUUAGUAAUGGUAAUGGUUCUCUUGCUGCUCCCA	0.56	h|m	m	-	-	rno-mir-144	B919,X65
RP-67	chr10	64148879-64148959,+	UUCGGGGUUGGGGAUUUAGCUCAGUGGUAGAGCGCUUGCCUAUCAAAGCACAAGGCCCUGGGUUCUGUCCCCAGCUCCGAA	0.69	-	m	-	-	rno-mir-144	-
RP-68	chr10	74887785-74887858,-	AGGGUUGGGGAUUUAGCUCAGCGGUAAAGCGCUUGCCUAGCAAGUGCAAGGCCCUGGGUUCGGUCCCCAGCUCU	0.23	-	m	m	-	rno-mir-21	-
RP-69	chr10	85614388-85614461,+	GGGGUUGGGGAUUUAGCUCAGUGGUAGAGCGCUUGCCUAGGAAGCGCAAGGCCCUGGGUUUGGUCCCCAGCUCC	0.13	-	m	-	-	rno-mir-152	-
RP-70	chr10	85620609-85620682,+	GGGGUUGGGGAUUUAGCUCAGUGGUAGAGCGCUUGCCUAGGAAGCGCAAGGCCCUGGGUUUGGUCCCCAGCUCC	0.13	-	m	-	-	rno-mir-152	-
RP-71	chr13	40923138-40923237,+	CCUGGUGAUGGCCAUGUUGAUGAAACAUCUCUUCAGUUUGUGUGAUUGUGGCUAACCUGUUUUGAAGGAUGCUUUCCAUUAACACAAAUGCUAGUUCAGG	0.11	-	m	-	-	rno-mir-128a	-
RP-72	chr13	40923354-40923429,+	CGGGGCUGGGGAUUUAGCUCAGUGGUAGAGCGCUUACCUAGGAAGCGCAAGGCCCUGGGUUCGGUCCCCAGCUCCG	0.06	-	h|m	-	-	rno-mir-128a	-
RP-73	chr14	67635179-67635254,-	GGGGUUGGGUAUUUAGCUCAGUGUGGUAGAGCACUUGCCUAGCAAGUGCAAGGCCCUGGGUUCAGUUCCCAGCUCC	0.49	-	m	-	-	rno-mir-218-1	-
RP-74	chr14	67646626-67646689,-	UGUAUAAAUCAGGACCAAUCCACACCAUAUCUAUGUAUGGUAUGGAUUCAUCCUGAUUUAUACA	0.44	-	m	-	-	rno-mir-218-1	-
RP-75	chr15	33061966-33062039,-	GGGGUUGGGGAUUUAGCUCAGUGGUAGAGCGCUUGCCUAGGAAGCACAAGGCCCUGGGUUAGGUCCCCAGCUCC	0.09	-	-	-	-	rno-mir-208	-
RP-76	chr15	50851770-50851843,+	GGGGUUGGGGAUUUAGCUCAGUGGUAGAGCGCUUGUCUAGCAAGCGCAAGGCCCUGGGUUCGGUCCCCAGCCCC	0.15	-	h|m	h|m	h|m	rno-mir-320	-
RP-77	chr15	50859666-50859770,+	AAUGACCAAUAGGAGUAUAUAUGUAUAUAUAUGUGUGUGUGUGUGUGUAUAUAUAUAUAUAUAUGUAUAUAUAUAUAUAUAUUUAUCUUCCUUAAUGCAUUCAUU	0.35	-	h|m	h|m	h	rno-mir-320	-
RP-78	chr18	2182016-2182089,-	GGGGUUGGGGAUUUAGCUCAGUGGUAGAGCGCUUGCCUAGGAAGCGCAAGGCCCUGGGUUCGGUCCCCAGCUCC	0.03	-	h|m	h|m	m	rno-mir-133a	-
RP-79	chr18	2191671-2191757,-	UGCCUACUCAGAGCACAUACUUCUUUAUGUACCCAUAUGAACAUAGAAUGCUAUGGAAUGUAAAGAAGUGUGUAUUUUGGGUAGGUA	1.89	m	h|m	h|m	-	rno-mir-133a	L203
RP-80	chr18	16238116-16238208,-	CUUCCUCCCUUCCUCUCCUCCUCCUCCUCCUUCUUCCUCUCUCUCUCUCUCUCUCUCUCUCUCUCUCUCUCAGGUGUGAGAGGUGGGGGCAAG	0.65	-	h|m	h|m	h|m	rno-mir-187	-
RP-81	chr18	16240916-16241012,-	GUGCUCUUAACCACUGAGCCAUCUCUCCAGCCCCCUGUUUUGAUUUUUUAAGACAUGAUCUUGACGGGGCUGGGGAUUUAGCUCAGUGGUAGAGCAC	3.2	-	m	-	-	rno-mir-187	-
RP-82	chr18	27074044-27074117,-	GGGGUUGGGGAUUUAGCUCAGUGGUAGAGCACUUGCCUAGCAAGCGCAAGGCCCUGGGUUCGGUCCCCAGCUCC	0	-	-	-	-	rno-mir-333	-
RP-83	chr18	27076891-27076964,-	GGGGUUGGGGAUUUAGCUCAGUGGUAGAGCGCUUGCCUAGGAAGCGCAAGGCCCUGGGUUCGAUCCCCAGCUCC	0.32	-	m	-	-	rno-mir-333	-
RP-84	chr18	57689589-57689662,-	GGGGCUGGGGAUUUAGCUCAGUGGUAGAGCGCUUACCUAGGAAGCACAAGGCCCUGGGUUCAGUCCCCAGCUCC	0.23	-	m	m	-	rno-mir-143	-
RP-85	chr18	57690454-57690526,-	GGGUUGGGGAUUUAGCUCAGCGGUAGAGCGCUUGCCUAACAAGCGCAAGGCCCUGGGUUCAGUCCCCAGCUCC	0.27	-	m	-	-	rno-mir-143	-
RP-86	chr18	61576948-61577025,+	UGGGGGUUGGGGAUUUAGCUCAGUGGUAGAGCGCUUGCUUAGGAAGCGCAAGGCCCUGGGUUCGGUCCCCAGCUCUGA	0.01	-	m	-	-	rno-mir-122a	-
RP-87	chr18	61578429-61578490,+	CCUCACUGAGGUGUUUACCUCACUGAGGUGUUUACCUCACUGAGGUGUUUACCUCACUGAGG	0.63	-	m	-	-	rno-mir-122a	-
RP-88	chr18	61584305-61584374,+	ACAGAGGGGAGAGGUUAGAGGAAGUUUGAGUGUGAUGUAUUGGUUCCCUUCUCUUCCUUCUCCUUUCUGU	0.45	-	m	-	-	rno-mir-122a	-
RP-89	chr19	25649163-25649264,-	GAUGGGCACAUGGGCCUUGAGGGGCUGAGGGGAGCAAAACUGGGGAUGCCCGCUGGUACCUCCCUUUUGUCUCCUGUGCGCCCUUCCAGGACUGGGUUCAUU	0.57	-	h|m	h|m	h|m	rno-mir-23a	-
RP-90	chr19	37421397-37421475,+	CUGAGCAGAGGUCGGCAGUGAGCUGGCGGGGAGCUUGCUCUGAGCCUUCCUGCCAUGCUCAGACCUGGCUUCUGCCUAG	0.06	-	m	m	-	rno-mir-140	-
RP-91	chr20	4972613-4972686,+	GGGGCUGGGGAUUUAGCUCAGUGGUAGAGCGCUUACCUAGGAAGCGCAAGGCCCUGGGUUCGGUCCCCAGCUCC	0.04	-	m	m	-	rno-mir-219-1	-
RP-92	chrUn	25516733-25516880,-	CCCAAAGGUUGUCCUCAGAUCUCUAUGCCUGUGCUGUGGUGUGUAUGUGUGCACAUACAAUAAUAAAGAUGCAAGCUACAUGUAUUUCUCUUAUUCUCUGUGUGUCCACGUGCUACAGAACAUAUACGGAUGUCAGAGGACAACAGGG	1.55	-	m	-	-	-	-
RP-93	chrX	31110201-31110285,-	UCCACCCCAUUGAUGAUUAGCUAUUUCUUGAAGCACGUUGAAGAAAUAUGUACUCAGAAAUUUUUGAUGAUGAAUGAUGGGUGGA	0.1	-	m	-	-	rno-mir-448	-
RP-94	chrX	41434223-41434298,+	CGGGGCUGGGGAUUUAGCUCAGUGGUAGAGCGCUUGCCUAGGAAGCGCAAGGCCCUGGGUUCGGUCCCCAGCUCCG	0.03	-	m	m	m	rno-mir-98	-
RP-95	chrX	91629279-91629352,-	GGGGUUGGGGAUUUAGCUCAGUGGUAGAGUGCUUGCCUAGCAAGCGCAAGGCCCUGGGUUCAGUCCCCAGCUCC	0.39	-	h|m	h|m	m	rno-mir-421	-
RP-96	chrX	91635942-91636015,-	GGGGCUGGGGAUUUAGCUCAGUGGUAGAGCGCUUGCCUAGGAAGCGCAAGGCCCUGGGUUCGGUCCCUAGCUCC	0.03	-	m	-	-	rno-mir-421	-
RP-97	chrX	91637005-91637072,-	CUCGGAUGGAUAUAAUACAACCUGCUAAGUGUUCUAGCACUUAGCACGUUGUAUUAUUAUUGUCCGAG	1.05	h|m|r	m	m	-	rno-mir-421	X257
RP-98	chrX	93560933-93561017,-	GCACAAGCCACUGAUGUGUUCUAGGGACUGAGGCUGUGAGUCAUCAGAUGUAGCCUUAGUUCUUUAAGUGUUCUUUGGCUGGUGC	0.29	-	m	m	-	rno-mir-325	-
RP-99	chrX	139814084-139814170,-	UUUUGCUGUUAUCGGGUGGAUCACGAUGCAAUUUUGAUUAGAGUAAUGGGAGAGAAAUUGCACGGUAUCCAUCUGUAAACCGCAGGA	0.88	h|m|r	m	m	-	rno-mir-19b-2	X211
RP-100	chrX	139814504-139814575,-	GUAGUGCCAAAGUGCUCAUAGUGCAGGUAGGUUUUGCUGCACUCUACUGCAGUGUGAGCACUUCUGGUACUC	1.01	h|m|r	m	m	-	rno-mir-19b-2	X216
RP-101	chrX	140069623-140069701,-	UCUCAGACGUCUCGGGGAUCAUCAUGUCACGAGAUACCACUGCGCACUUGUGACAGAUUGAUAACUGAAAGGUCUGGGA	0.53	h|m|r	h|m	h|m	-	rno-mir-322	B972
RP-102	chrX	140070350-140070436,-	GGCAUCACCAGAGAUGCUUCUGGACAAUGGGAAAAUAGAUCUCUAGAAAUUAAUGUUACCUUGUCCAAAAGCAUCUCUGGUGCUGCC	2.3	-	m	-	-	rno-mir-322	-
RP-103	chrX	140073303-140073373,-	UGCCCUAGCAGCGGGAACAGUACUGCAGUGAGUGUUUGGUGCCCUGGAGUAUUGUUUCCGCUGCCUGGGUA	0.78	m|r	m	m	-	rno-mir-322	B973,X141
RP-104	chrX	140079627-140079696,-	CAGCCUCUCCUCCCUCAAUAGCCACAAUUAUUUAUCAAGGUAAUUUCUGACUGCUGGGGGGGAGGGGUUG	0.25	-	m	-	-	rno-mir-322	-
RP-105	chrX	140080694-140080788,-	AGUAGAGUGUUUUUUCUUCCUUCUCUUUUUCCUAAUUAGAUGAGAUUCCCGGAACGUGGAAGAAGUGUCAGAGUUAGAAACUAAACGUCUCUACU	0.29	-	-	-	-	rno-mir-322	-
