# Supplementary material for: Identification of clustered microRNAs using an ab initio prediction method
Source: BMC Bioinformatics. 2005 Nov 7;6:267. doi: 10.1186/1471-2105-6-267 (PMC1315341; doi:10.1186/1471-2105-6-267)
Supplement: Additional File 10 — Additional files 1, 2, 3, 4, 5, 6, 7, 8, 9in text format. This archive contains the text file versions of the Additional files 1, 2, 3, 4, 5, 6, 7, 8, 9 as TAB-separated lists. They contain additionally the explicit genomic sequences of all the predictions. [file 1471-2105-6-267-S10.zip › ADDFILE4-FLAT.txt]

Name	Arm	Mature_miRNA_sequence	Cloning_frequency	Pre-miRNA_genomic_coordinates	Pre-miRNA_sequence	SVM_score	Homologs(mismatches<6)
HP-30	3	UGAAGGUCUACUGUGUGCCAG	2(h)	chr14,100405160-100405230,+	GGGCUUUGUACAUGGUAGGCUUUCAUUCAUUCGUUUGCACAUUCGGUGAAGGUCUACUGUGUGCCAGGCCC	0.12	hsa-mir-493*(0),RP-29(0),MP-32(0)
HP-31	5	UCUUGGAGUAGGUCAUUGGGU	3(h)	chr14,100420573-100420666,+	UGACUCCUCCAGGUCUUGGAGUAGGUCAUUGGGUGGAUCCUCUAUUUCCUUACGUGGGCCACUGGAUGGCUCCUCCAUGUCUUGGAGUAGAUCA	1.27	hsa-mir-432(0)
HP-33	3	AACACACCUGGUUAACCUCUU	2(h)	chr14,100562875-100562954,+	GGUACCUGAAGAGAGGUUUUCUGGGUUUCUGUUUCUUUAAUGAGGACGAAACACACCUGGUUAACCUCUUUUCCAGUAUC	1.29	HP-34(0),hsa-mir-329-1(0),mmu-mir-329(4),rno-mir-329(4)
HP-34	3	AACACACCUGGUUAACCUCUU	2(h)	chr14,100563199-100563264,+	GAAGAGAGGUUUUCUGGGUUUCUGUUUCUUUAUUGAGGACGAAACACACCUGGUUAACCUCUUUUC	0.25	HP-33(0),hsa-mir-329-2(0),mmu-mir-329(4),rno-mir-329(4)
HP-35	3	UGAAACAUACACGGGAAACCU	1(h)	chr14,100565724-100565804,+	GAUACUCGAAGGAGAGGUUGUCCGUGUUGUCUUCUCUUUAUUUAUGAUGAAACAUACACGGGAAACCUCUUUUUUAGUAUC	1.4	hsa-mir-494(0),MP-35(0),RP-33(0)
HP-37	3	AUCAUAGAGGAAAAUCCACG	1(h)	chr14,100576159-100576238,+	GGUAUUUAAAAGGUAGAUUUUCCUUCUAUGGUUACGUGUUUGAUGGUUAAUCAUAGAGGAAAAUCCACGUUUUCAGUAUC	1.31	hsa-mir-376a(0),mmu-mir-376a(1),RP-39(1)
HP-40	3	AAUCGUACAGGGUCAUCCACUU	3(h)	chr14,100582545-100582628,+	UUGGUACUUGGAGAGUGGUUAUCCCUGUCCUGUUCGUUUUGCUCAUGUCGAAUCGUACAGGGUCAUCCACUUUUUCAGUAUCAA	1.28	MP-39(0),RP-41(0)
HP-41	5	GGAGAAAUUAUCCUUGGUGUGU	2(h)	chr14,100583411-100583488,+	AUACUUGAGGAGAAAUUAUCCUUGGUGUGUUCGCUUUAUUUAUGAUGAAUCAUACAAGGACAAUUUCUUUUUGAGUAU	1.17	MP-40(0),RP-42(0)
HP-42	3	AUUCUGCAUUUUUAGCAAGU	1(h)	chr14,100584748-100584838,+	AUUUUCAUCACCUAGGGAUCUUGUUAAAAAGCAGAUUCUGAUUCAGGGACCAAGAUUCUGCAUUUUUAGCAAGUUCUCAAGUGAUGCUAAU	0.3	MP-41(1),RP-43(1)
HP-44	3	AAUCAUACAGGGACAUCCAGU	1(h)	chr14,100588536-100588615,+	GGUACUUGAAGAGUGGUUAUCCCUGCUGUGUUCGCUUAAUUUAUGACGAAUCAUACAGGGACAUCCAGUUUUUCAGUAUC	1.11	hsa-mir-487(0),HP-40(3),MP-39(3),RP-38(3),RP-41(3)
HP-45	5	AGAGGCUGGCCGUGAUGAAUUC	1(m)	chr14,100591505-100591585,+	UGGUACUUGGAGAGAGGCUGGCCGUGAUGAAUUCGAUUCAUCAAAGCGAGUCAUACACGGCUCUCCUCUCUUUUAGUGUCA	1.41	hsa/mmu-mir-485(0),MP-42(0),RP-46(0)
HP-47-5P	5	AGGUUACCCGAGCAACUUUG	3(h)	chr14,100601390-100601468,+	UGGUACUCGGGGAGAGGUUACCCGAGCAACUUUGCAUCUGGACGACGAAUGUUGCUCGGUGAACCCCUUUUCGGUAUCA	0.74	hsa-mir-409(0),mmu-mir-409(0),RP-50(0)
HP-47-3P	3	CGAAUGUUGCUCGGUGAACCCC	1(h),1(m)	chr14,100601390-100601468,+	UGGUACUCGGGGAGAGGUUACCCGAGCAACUUUGCAUCUGGACGACGAAUGUUGCUCGGUGAACCCCUUUUCGGUAUCA	0.74	hsa-mir-409(0),mmu-mir-409(0),RP-50(0)
HP-48	3	UUCACCUGGUCCACUAGCC	1(m)	chr14,100601548-100601614,+	GGAUGGAUGGUCGACCAGUUGGAAAGUAAUUGUUUCUAAUGUACUUCACCUGGUCCACUAGCCGUCC	0.18	mmu-miR-412(0),mmu-mir-412(0)
HP-49	3	AAUAUAACACAGAUGGCCUG	3(h),1(m)	chr14,100602002-100602081,+	GGUACCUGAGAAGAGGUUGUCUGUGAUGAGUUCGCUUUUAUUAAUGACGAAUAUAACACAGAUGGCCUGUUUUCAGUACC	0.78	hsa-mir-410(0),mmu-miR-410(0),RN-8(0)
HP-56	3	AACUGGCCCUCAAAGUCCCGC	2(h)	chr16,14305325-14305407,+	GUGGUCUCAGAAUCGGGGUUUUGAGGGCGAGAUGAGUUUAUGUUUUAUCCAACUGGCCCUCAAAGUCCCGCUUUUGGGGUCAU	1.25	hsa-mir-193b(0),mmu-mir-193(4),rno-mir-193(4)
HP-61	5	AAACCGUUACCAUUACUGAGU	6(h),5(m)	chr17,24212514-24212583,-	UUGGGAAUGGCAAGGAAACCGUUACCAUUACUGAGUUUAGUAAUGGUAAUGGUUCUCUUGCUAUACCCAG	0.83	hsa/mmu/rno-mir-451(0),MP-28(0),RP-66(0)
HP-77	5	AAUCCUUGGAACCUAGGUGUGA	1(h),1(m)	chrX,49476605-49476676,+	CCUCUUGAAUCCUUGGAACCUAGGUGUGAGUGCUAUUUCAGUGCAACACACCUAUUCAAGGAUUCAAAGAGG	0.32	hsa-mir-362(0),MN-9(0)
HP-80	3	AUCAGCAAACAUUUAUUGUGUG	2(h)	chrX,73289960-73290065,-	CCCAGCCUGGCACAUUAGUAGGCCUCAGUAAAUGUUUAUUAGAUGAAUAAAUGAAUGACUCAUCAGCAAACAUUUAUUGUGUGCCUGCUAAAGUGAGCUCCACAGG	2.01	HN-9(5)
HP-85-5P	5	CGGGUGGAUCACGAUGCAAUUU	1(h)	chrX,133028921-133029009,-	GUUUUGCUGUUGUCGGGUGGAUCACGAUGCAAUUUUGAUGAGUAUCAUAGGAGAAAAAUUGCACGGUAUCCAUCUGUAAACCGCAGGAC	1.14	hsa-mir-363(0),mmu-mir-363(0),RP-99(0)
HP-85-3P	3	AAUUGCACGGUAUCCAUCUGU	5(h),1(m)	chrX,133028921-133029009,-	GUUUUGCUGUUGUCGGGUGGAUCACGAUGCAAUUUUGAUGAGUAUCAUAGGAGAAAAAUUGCACGGUAUCCAUCUGUAAACCGCAGGAC	1.14	hsa-mir-363(0),mmu-mir-363(0),MN-8(0),RP-99(0)
HP-86	5	UUUUGCGAUGUGUUCCUAAU	1(h)	chrX,133400068-133400148,-	GAUGCUAAACUAUUUUUGCGAUGUGUUCCUAAUAUGUAAUAUAAAUGUAUUGGGGACAUUUUGCAUUCAUAGUUUUGUAUC	1.59	hsa-mir-450-1/2(0),mmu-mir-450(0),MP-58(0),rno-mir-450(1)
HP-87	5	UAGCAGCGGGAACAGUUCUG	3(h)	chrX,133405878-133405948,-	UGCCCUAGCAGCGGGAACAGUUCUGCAGUGAGCGAUCGGUGCUCUGGGGUAUUGUUUCCGCUGCCAGGGUA	0.8	hsa-mir-503(0),MP-60(1),RP-103(1)
HP-88	5	AACUGUUUGCAGAGGAAACUGA	1(h)	chrX,150798672-150798748,-	AGCACUUACAACUGUUUGCAGAGGAAACUGAGACUUUGUAACUAUGUCUCAGUCUCAUCUGCAAAGAAGUAAGUGCU	1.02	hsa-mir-452(0),mmu-mir-452(0),MP-63(0)
