# Supplementary material for: Identification of clustered microRNAs using an ab initio prediction method
Source: BMC Bioinformatics. 2005 Nov 7;6:267. doi: 10.1186/1471-2105-6-267 (PMC1315341; doi:10.1186/1471-2105-6-267)
Supplement: Additional File 10 — Additional files 1, 2, 3, 4, 5, 6, 7, 8, 9in text format. This archive contains the text file versions of the Additional files 1, 2, 3, 4, 5, 6, 7, 8, 9 as TAB-separated lists. They contain additionally the explicit genomic sequences of all the predictions. [file 1471-2105-6-267-S10.zip › ADDFILE5-FLAT.txt]

Name	Arm	Mature_miRNA_sequence	Cloning_frequency	Pre-miRNA_genomic_coordinates	Pre-miRNA_sequence	SVM_score	Homologs(mismatches<6)
MP-5	3	AAUUGCACUUUAGCAAUGGUG	5(h),3(m)	chr3,128025558-128025632,+	AGGCCGUCACUGUUGCUAACAUGCAACUCUGUUGAAUAGAAAUUGGAAUUGCACUUUAGCAAUGGUGAUGGACCU	0.78	hsa-mir-367(0)
MP-24	5	AUGGUGGCACGGAGUC	1(m)	chr10,127120840-127120960,+	CCUCUCUUCCCAAAACUAAACAGGAUCUAUCAUGGUGGCACGGAGUCAGCUAGAUGUUGUCUCUUGCUAUCCCUGUGCUAGUUCCAUGUUUUAGAAGCAAAGUGAUACUGGGGAGGAGAGG	0.9	hsa-mir-205(5),mmu-miR-205(5),rno-mir-205(5),RN-3(5)
MP-28	5	AAACCGUUACCAUUACUGA	6(h),5(m)	chr11,77685721-77685807,+	UGGCACUUGGGAAUGGCGAGGAAACCGUUACCAUUACUGAGUUUAGUAAUGGUAACGGUUCUCUUGCUGCUCCCACAAACUGUGCCA	1.19	hsa/mmu/rno-mir-451(0),HP-61(0),RP-66(0)
MP-33	3	AGGUCAGAGGUCGAUCCUGG	2(m)	chr12,104334262-104334328,+	UGGGCCAAGGGUCACCCUCUGACUCUGUGGCCAAGGGUAGACAGGUCAGAGGUCGAUCCUGGGCCUA	0.18	RP-30(0)
MP-34-5P	5	GCUCGACUCAUGGUUUGAACC	3(m)	chr12,104342700-104342775,+	UUGAACCAAAGCUCGACUCAUGGUUUGAACCAUUACUUAAUUCGUGGUUUGAACCAUCACUCGACUCCUGGUUCGA	0.61	mmu-mir-434(0),RN-4(0)
MP-34-3P	3	UUUGAACCAUCACUCGACUC	1(m)	chr12,104342700-104342775,+	UUGAACCAAAGCUCGACUCAUGGUUUGAACCAUUACUUAAUUCGUGGUUUGAACCAUCACUCGACUCCUGGUUCGA	0.61	mmu-mir-434(0),RN-4(0)
MP-35	3	UGAAACAUACACGGGAAACCU	1(m)	chr12,104463492-104463576,+	UUGAUACUUGAAGGAGAGGUUGUCCGUGUUGUCUUCUCUUUAUUUAUGAUGAAACAUACACGGGAAACCUCUUUUUUAGUAUCAA	1.89	hsa-mir-494(0),HP-35(0),RP-33(0)
MP-37	3	AAACAUUCGCGGUGCACUUCU	1(m)	chr12,104465432-104465507,+	UGCUUAAUGAGAAGUUGCCCGCGUGUUUUUCGCUUUAUAUGUGACGAAACAUUCGCGGUGCACUUCUUUUUCAGCA	0.41	HN-6(0),RP-35(0)
MP-38	3	AACAUAGAGGAAAUUUCACG	2(m)	chr12,104470892-104470977,+	UUUGGUAUUUAAAAGGUGGAUAUUCCUUCUAUGUUUAUGCUUUUUGUGAUUAAACAUAGAGGAAAUUUCACGUUUUCAGUGUCAAA	0.91	hsa-mir-368(2),RP-37(0)
MP-39	3	AAUCGUACAGGGUCAUCCACU	3(m)	chr12,104475507-104475588,+	UGGUACUUGGAGAGUGGUUAUCCCUGUCCUCUUCGCUUCACUCAUGCCGAAUCGUACAGGGUCAUCCACUUUUUCAGUAUCA	0.89	HP-40(0),RP-41(0)
MP-40	5	GGAGAAAUUAUCCUUGGUGUGU	2(h)	chr12,104476303-104476376,+	UACUUGAGGAGAAAUUAUCCUUGGUGUGUUGGCUCUUUUGGAUGAAUCAUACAAGGAUAAUUUCUUUUUGAGUA	1.03	HP-41(0),RP-42(0)
MP-42	5	AGAGGCUGGCCGUGAUGAAUUC	1(m)	chr12,104483072-104483152,+	UGAUACUUGGAGAGAGGCUGGCCGUGAUGAAUUCGAUUCAUCUAAACGAGUCAUACACGGCUCUCCUCUCUUCUAGUGUCA	1.68	mmu-mir-485(0),hsa-mir-485(0),HP-45(0),RP-46(0)
MP-44	5	AAGGGAUUCUGAUGUUGGUCACA	6(m)	chr12,104490583-104490672,+	GCCAAAAUCAGAGAAGGGAUUCUGAUGUUGGUCACACUCCAAGAGUUUUAAAAUGAGUGGCGAACACAGAAUCCAUACUCUGCUUAUGGC	0.49	RP-49(0)
MP-45-5P	5	AGAUCGACCGUGUUAUAUUCG	2(h),1(m)	chr12,104491592-104491670,+	GGUACUUGAAGGGAGAUCGACCGUGUUAUAUUCGCUUGGCUGACUUCGAAUAAUACAUGGUUGAUCUUUUCUCAGUAUC	0.76	hsa-mir-369(0),RP-51(0)
MP-45-3P	3	AAUAAUACAUGGUUGAUCUU	2(h),1(m)	chr12,104491592-104491670,+	GGUACUUGAAGGGAGAUCGACCGUGUUAUAUUCGCUUGGCUGACUUCGAAUAAUACAUGGUUGAUCUUUUCUCAGUAUC	0.76	hsa-mir-369(0),RP-51(0)
MP-56	5	CAAAGUGCUCAUAGUGCAGGUA	5(h),6(m)	chrX,45088040-45088119,-	CCUAGUAGUGCCAAAGUGCUCAUAGUGCAGGUAGUUUUUAUACCACUCUACUGCAGUGUGAGCACUUCUAGUACUCCUGG	0.24	hsa-mir-20b(0),HN-14(0),RP-100(0)
MP-58	5	UUUUGCGAUGUGUUCCUAAU	1(h)	chrX,45572542-45572610,-	GAACUAUUUUUGCGAUGUGUUCCUAAUAUGUACUAUGAGUAUAUUGGGGAUGCUUUGCAUUCAUGGUUC	0.44	hsa-mir-450-1/2(0),mmu-mir-450(0),rno-mir-450(0),HP-86(0)
MP-59-5P	5	CUCGGGGAUCAUCAUGUCACG	2(h),1(m),2(r)	chrX,45573646-45573730,-	GGAUCUCAGACGUCUCGGGGAUCAUCAUGUCACGAGAUACCACUGUGCCCUUGUGACAGAUUGAUAACUGAAAGGUCUGGGAGCC	0.42	RP-101(0)
MP-59-3P	3	UGUGACAGAUUGAUAACUGAAA	1(h),1(m)	chrX,45573646-45573730,-	GGAUCUCAGACGUCUCGGGGAUCAUCAUGUCACGAGAUACCACUGUGCCCUUGUGACAGAUUGAUAACUGAAAGGUCUGGGAGCC	0.42	RP-101(0)
MP-60	5	UAGCAGCGGGAACAGUACUGC	6(m),4(r)	chrX,45578227-45578297,-	UGCCCUAGCAGCGGGAACAGUACUGCAGUGAGUGUUUGGUGCCCUGGAGUAUUGUUUCCACUGCCUGGGUA	0.6	hsa-mir-503(1),HP-87(1),RP-103(0)
MP-61	3	CUUGGUACAUCUUUGAGUGA	3(m)	chrX,59554721-59554798,-	GUGUGAUGUAUCACUUGAGGAUGUACCACCCAUUUAACAGGAAACAUGCUUGGUACAUCUUUGAGUGAGAUAACACAC	0.92	-
MP-63	5	AACUGUUUGCAGAGGAAACUGA	1(h)	chrX,63820617-63820683,-	UUACAACUGUUUGCAGAGGAAACUGAGACUUUAUAACUAUGUCUCAGUCUCAUCUGCAAAGAGGUAA	0.04	mmu-mir-452(0),hsa-mir-452(0),HP-88(0)
MP-66-5P	5	GAUCAAAGUGGAGGCCCUCUC	4(m)	chrUn_random,95645494-95645572,-	ACAUACAGUGUCGAUCAAAGUGGAGGCCCUCUCCGCGGCUUGGCGGGAAAGUGCAUCCAUUUUGUUUGUCUCUGUGUGU	1.14	mmu-mir-291(1),rno-mir-291(1)
MP-66-3P	3	AAAGUGCAUCCAUUUUGUUUGUC	2(m)	chrUn_random,95645494-95645572,-	ACAUACAGUGUCGAUCAAAGUGGAGGCCCUCUCCGCGGCUUGGCGGGAAAGUGCAUCCAUUUUGUUUGUCUCUGUGUGU	1.14	mmu-mir-294(3)
