# Supplementary material for: Identification of clustered microRNAs using an ab initio prediction method
Source: BMC Bioinformatics. 2005 Nov 7;6:267. doi: 10.1186/1471-2105-6-267 (PMC1315341; doi:10.1186/1471-2105-6-267)
Supplement: Additional File 10 — Additional files 1, 2, 3, 4, 5, 6, 7, 8, 9in text format. This archive contains the text file versions of the Additional files 1, 2, 3, 4, 5, 6, 7, 8, 9 as TAB-separated lists. They contain additionally the explicit genomic sequences of all the predictions. [file 1471-2105-6-267-S10.zip › ADDFILE6-FLAT.txt]

Name	Arm	Mature_miRNA_sequence	Cloning_frequency	Pre-miRNA_genomic_coordinates	Pre-miRNA_sequence	SVM_score	Homologs(mismatches<6)
RP-29	3	UGAAGGUCUACUGUGUGCCAG	2(h)	chr6,134176527-134176610,+	GGCCUCCAGGGCCUUGUACAUGGUAGGCUUUCAUUCAUUGUUUGCACAUUCGGUGAAGGUCUACUGUGUGCCAGGCCCUGUGCC	1.69	hsa-mir-493*(0),HP-30(0),MP-32(0)
RP-30	3	AGGUCAGAGGUCGAUCCUGG	2(m)	chr6,134183220-134183303,+	CCCUGGGGCUGGGCCAAGGGUCACCCUCUGACUCUGUGGCCAAGGGUAGACAGGUCAGAGGUCGAUCCUGGGCCUACUCUGGGG	0.58	MP-33(0)
RP-31	3	GCCUGCUGGGGUGGAACCUGG	3(h),3(m)	chr6,134216381-134216459,+	AGACAGAGAGACCAGGUCACGUCUCUGCAGUUACACAGCUCAUGAGUGCCUGCUGGGGUGGAACCUGGUUUGUCUGUCU	0.77	hsa-mir-370(0),mmu-mir-370(0)
RP-32	5	UGGUAGACUAUGGAACGUA	3(h),4(m)	chr6,134394385-134394469,+	UGGUUCCUGCAGAGGUGGUAGACUAUGGAACGUAGGCGUUAUGUUUCUGACCUAUGUAACAUGGUCCACUAACUCUCAGUAUCCA	0.27	hsa-mir-379(0),mmu-mir-379(0)
RP-33	3	UGAAACAUACACGGGAAACCU	1(h)	chr6,134401055-134401137,+	UGAUACUUGAAGGAGAGGUUGUCCGUGUUGUCUUCUCUUUAUUUAUGAUGAAACAUACACGGGAAACCUCUUUUUUAGUAUCA	1.57	hsa-mir-494(0),HP-35(0),MP-35(0)
RP-35	3	AAACAUUCGCGGUGCACUUCU	1(m)	chr6,134403345-134403424,+	GGUGCUUAAUGAGAAGUUGCCCGCGUGUUUUUCGCUUUAUAUGUGACGAAACAUUCGCGGUGCACUUCUUUUUCAGCAUC	1.12	HN-6(0),MP-37(0)
RP-37	3	AACAUAGAGGAAAUUUCACG	2(m)	chr6,134409711-134409794,+	UUGGUAUUUAAAAGGUGGAUAUUCCUUCUAUGUUUAUGGUAUUUAUGAUUAAACAUAGAGGAAAUUUCACGUUUUCAGUGUCAA	1.2	hsa-mir-368(2),MP-38(0)
RP-38-5P	5	GUGGAUAUUCCUUCUAUGGUU	2(m)	chr6,134410367-134410452,+	UUUGGUAUUUAAAAGGUGGAUAUUCCUUCUAUGGUUACGUGCUUCCUGGAUAAUCAUAGAGGAACAUCCACUUUUUCAGUAUCAAA	1.88	-
RP-38-3P	3	AUCAUAGAGGAACAUCCACU	1(m)	chr6,134410367-134410452,+	UUUGGUAUUUAAAAGGUGGAUAUUCCUUCUAUGGUUACGUGCUUCCUGGAUAAUCAUAGAGGAACAUCCACUUUUUCAGUAUCAAA	1.88	mmu-mir-376b(0),hsa-mir-376a(2)
RP-39-5P	5	GGUAGAUUCUCCUUCUAUGAG	1(h),1(m)	chr6,134410877-134410958,+	UGAUAUUUAAAAGGUAGAUUCUCCUUCUAUGAGUACAAUAUUAAUGACUAAUCGUAGAGGAAAAUCCACGUUUUCAGUAUCA	0.92	hsa-mir-376a(1),mmu-mir-376a(0),HP-37(1)
RP-39-3P	3	AUCGUAGAGGAAAAUCCACG	2(m)	chr6,134410877-134410958,+	UGAUAUUUAAAAGGUAGAUUCUCCUUCUAUGAGUACAAUAUUAAUGACUAAUCGUAGAGGAAAAUCCACGUUUUCAGUAUCA	0.92	hsa-mir-376a(1),mmu-mir-376a(0),HP-37(1)
RP-40	3	UAUACAAGGGCAAGCUCUC	1(h)	chr6,134413887-134413947,+	AGCGAGGUUGCCCUUUGUAUAUUCGGUUUAUUGACAUGGGAUAUACAAGGGCAAGCUCUCU	0.08	hsa/mmu-mir-381(0),mmu/rno-mir-300(1)
RP-41	3	AAUCGUACAGGGUCAUCCACU	3(h)	chr6,134414396-134414477,+	UGGUACUUGGAGAGUGGUUAUCCCUGUCCUCUUCGCUUCACUUAUGCCGAAUCGUACAGGGUCAUCCACUUUUUCAGUAUCA	0.89	HP-40(0),MP-39(0)
RP-42	5	GGAGAAAUUAUCCUUGGUGUGU	2(h)	chr6,134415104-134415179,+	AUACUUGAGGAGAAAUUAUCCUUGGUGUGUUUGCUCUUUUGGAUGAAUCAUACAAGGGUAAUUUCUUUUCGAGUAU	1.12	HP-41(0),MP-40(0)
RP-45	5	GAAGUUGUUCGUGGUGGAUUC	1(h),2(m)	chr6,134421450-134421529,+	GGUACUUGAAGAGAAGUUGUUCGUGGUGGAUUCGCUUUACUUGUGACGAAUCAUUCACGGACAACACUUUUUUCAGUACC	0.81	hsa-mir-382(0),mmu-mir-382(0)
RP-46	5	AGAGGCUGGCCGUGAUGAAUUC	1(m)	chr6,134422571-134422649,+	GAUACUUGGAGAGAGGCUGGCCGUGAUGAAUUCGAUUCAUCUAAACGAGUCAUACACGGCUCUCCUCUCUUCUAGUGUC	1.61	hsa-mir-485(0),mmu-mir-485(0),HP-45(0),MP-42(0)
RP-48-5P	5	AGAGGUUGCCCUUGGUGAAUU	1(h)	chr6,134427956-134428039,+	UUGAUUCUUGAGCAGAGGUUGCCCUUGGUGAAUUCGCUUUAUUGAUGUUGAAUCACACAAAGGCAACUUUUGGUUGAGUAUCAA	1.46	HP-45(4),MP-42(4),RP-46(4)
RP-48-3P	3	AAUCACACAAAGGCAACUUUU	3(h),1(m)	chr6,134427956-134428039,+	UUGAUUCUUGAGCAGAGGUUGCCCUUGGUGAAUUCGCUUUAUUGAUGUUGAAUCACACAAAGGCAACUUUUGGUUGAGUAUCAA	1.46	hsa-mir-377(1),mmu-mir-377(1)
RP-49	5	AAGGGAUUCUGAUGUUGGUCACA	6(m)	chr6,134429927-134430016,+	GCCAAAAUCAGAGAAGGGAUUCUGAUGUUGGUCACACUCCAAGAAUUUUAAAAUGAGUGGCGAACACAGAAUCCAUACUCUGCUUAUGGC	1.39	MP-44(0)
RP-50-5P	5	AGGUUACCCGAGCAACUUUG	3(h)	chr6,134430691-134430767,+	GGUACUCGGAGAGAGGUUACCCGAGCAACUUUGCAUCUGGAGGACGAAUGUUGCUCGGUGAACCCCUUUUCGGUAUC	0.77	HP-47(0),hsa-mir-409(0),mmu-mir-409(0)
RP-50-3P	3	AAUGUUGCUCGGUGAACCCC	1(h),1(m)	chr6,134430691-134430767,+	GGUACUCGGAGAGAGGUUACCCGAGCAACUUUGCAUCUGGAGGACGAAUGUUGCUCGGUGAACCCCUUUUCGGUAUC	0.77	HP-47(0),hsa-mir-409(0),mmu-mir-409(0)
RP-51-5P	5	AGAUCGACCGUGUUAUAUUCG	2(h),1(m)	chr6,134430965-134431043,+	GGUACUUGAAGGGAGAUCGACCGUGUUAUAUUCGCUUAGCUGACUUCGAAUAAUACAUGGUUGAUCUUUUCUCAGUAUC	0.67	hsa-mir-369(0),MP-45(0)
RP-51-3P	3	AAUAAUACAUGGUUGAUCUU	2(h),1(m)	chr6,134430965-134431043,+	GGUACUUGAAGGGAGAUCGACCGUGUUAUAUUCGCUUAGCUGACUUCGAAUAAUACAUGGUUGAUCUUUUCUCAGUAUC	0.67	hsa-mir-369(0),MP-45(0)
RP-62	3	UUUGGUCCCCUUCAACCAGC	1(m),1(r)	chr9,19403192-19403268,+	CCCUGCUCUGGCUGGUCAAACGGAACCAAGUCCGUCUUCCUGAGAGGUUUGGUCCCCUUCAACCAGCUACAGCAGGG	1	hsa/mmu/rno-mir-133a(1),hsa/mmu-mir-133b(0)
RP-66	5	AAACCGUUACCAUUACUGAG	6(h),5(m)	chr10,64143143-64143210,+	UGGGAAUGGCGAGGAAACCGUUACCAUUACUGAGUUUAGUAAUGGUAAUGGUUCUCUUGCUGCUCCCA	0.56	hsa/mmu/rno-mir-451(0),HP-61(0),MP-28(0)
RP-79	5	GCACAUACUUCUUUAUGUACCC	1(m)	chr18,2191671-2191757,-	UGCCUACUCAGAGCACAUACUUCUUUAUGUACCCAUAUGAACAUAGAAUGCUAUGGAAUGUAAAGAAGUGUGUAUUUUGGGUAGGUA	1.89	mmu-mir-1-2*(0)
RP-97	5	AUAUAAUACAACCUGCUAAGU	3(h),5(m),2(r)	chrX,91637005-91637072,-	CUCGGAUGGAUAUAAUACAACCUGCUAAGUGUUCUAGCACUUAGCACGUUGUAUUAUUAUUGUCCGAG	1.05	hsa-mir-374(2)
RP-99-5P	5	CGGGUGGAUCACGAUGCAAUUU	1(h)	chrX,139814084-139814170,-	UUUUGCUGUUAUCGGGUGGAUCACGAUGCAAUUUUGAUUAGAGUAAUGGGAGAGAAAUUGCACGGUAUCCAUCUGUAAACCGCAGGA	0.88	hsa-mir-363(0),mmu-mir-363(0),HP-85(0),MN-8(0)
RP-99-3P	3	AAUUGCACGGUAUCCAUCUGU	5(h),1(m),1(r)	chrX,139814084-139814170,-	UUUUGCUGUUAUCGGGUGGAUCACGAUGCAAUUUUGAUUAGAGUAAUGGGAGAGAAAUUGCACGGUAUCCAUCUGUAAACCGCAGGA	0.88	hsa-mir-363(0),mmu-mir-363(0),HP-85(0),MN-8(0)
RP-100-5P	5	CAAAGUGCUCAUAGUGCAGGU	4(h),5(m)	chrX,139814504-139814575,-	GUAGUGCCAAAGUGCUCAUAGUGCAGGUAGGUUUUGCUGCACUCUACUGCAGUGUGAGCACUUCUGGUACUC	1.01	hsa-mir-20b(0),HN-14(0),MP-56(0)
RP-100-3P	3	ACUGCAGUGUGAGCACUUCUG	3(r)	chrX,139814504-139814575,-	GUAGUGCCAAAGUGCUCAUAGUGCAGGUAGGUUUUGCUGCACUCUACUGCAGUGUGAGCACUUCUGGUACUC	1.01	hsa-mir-20b(0),HN-14(0),MP-56(0)
RP-101-5P	5	CUCGGGGAUCAUCAUGUCACG	2(h),1(m),2(r)	chrX,140069623-140069701,-	UCUCAGACGUCUCGGGGAUCAUCAUGUCACGAGAUACCACUGCGCACUUGUGACAGAUUGAUAACUGAAAGGUCUGGGA	0.53	MP-59(0)
RP-101-3P	3	UGUGACAGAUUGAUAACUGAA	1(h),1(m)	chrX,140069623-140069701,-	UCUCAGACGUCUCGGGGAUCAUCAUGUCACGAGAUACCACUGCGCACUUGUGACAGAUUGAUAACUGAAAGGUCUGGGA	0.53	MP-59(0)
RP-103	5	UAGCAGCGGGAACAGUACUG	6(m),4(r)	chrX,140073303-140073373,-	UGCCCUAGCAGCGGGAACAGUACUGCAGUGAGUGUUUGGUGCCCUGGAGUAUUGUUUCCGCUGCCUGGGUA	0.78	hsa-mir-503(1),HP-87(1),MP-60(0)
