# Supplementary material for: Identification of clustered microRNAs using an ab initio prediction method
Source: BMC Bioinformatics. 2005 Nov 7;6:267. doi: 10.1186/1471-2105-6-267 (PMC1315341; doi:10.1186/1471-2105-6-267)
Supplement: Additional File 10 — Additional files 1, 2, 3, 4, 5, 6, 7, 8, 9in text format. This archive contains the text file versions of the Additional files 1, 2, 3, 4, 5, 6, 7, 8, 9 as TAB-separated lists. They contain additionally the explicit genomic sequences of all the predictions. [file 1471-2105-6-267-S10.zip › ADDFILE7-FLAT.txt]

Name	Arm	Mature_miRNA_sequence	Cloning_frequency	Pre-miRNA_genomic_coordinates	Pre-miRNA_sequence	SVM_score	Homologs(mismatches<6)	Other_predictions
HN-1	3	ACCAACAUGGUGAAACCCU	1(m)	chr3,37995864-37995931,+	GAGGUGGGUGGAUCACCUGAGGUCAGGAUUUCAAGACCAGCCUGACCAACAUGGUGAAACCCUGUCUC	-1.26	HN-3(0)	-
HN-2	5	CAGGGUUUCACCAUGUUGG	1(m)	chr3,52284705-52284776,-	GUAGAGGCAGGGUUUCACCAUGUUGGUCAGGCUGGUCUUGAACUCCUGAUCUCGUGAUCUACCCGCCUCAGC	-1.9	hsa-mir-196a(4),mmu-miR-196a(4),rno-mir-196a(4)	-
HN-3	3	ACCAACAUGGUGAAACCCU	1(m)	chr4,8133205-8133274,-	UGAGGCAGGUGGAUCAUUUGAGGUCAGGAGUUCAAGACCAGCCUGACCAACAUGGUGAAACCCUGUCUCA	-2.01	HN-1(0)	-
HN-4	3	ACCAGGAGGCUGAGGCCCC	2(h)	chr14,100411130-100411185,+	GAGGGGUCUCUGCCUCUACCCAGGACUCUUUCAUGACCAGGAGGCUGAGGCCCCUC	-1.42	MN-6(1),RN-2(1)	-
HN-5	5	UAGUAGACCGUAUAGCGUAC	1(h),2(m)	chr14,100559430-100559483,+	UAGUAGACCGUAUAGCGUACGCUUUAUCUGUGACGUAUGUAACACGGUCCACUA	-0.78	mmu-mir-411*(0),RN-5(0)	-
HN-6	3	AAACAUUCGCGGUGCACUUCU	1(m)	chr14,100568085-100568144,+	GAGAAGUUGCCCGUGUUUUUUUCGCUUUAUUUGUGACGAAACAUUCGCGGUGCACUUCUU	-1.63	MP-37(0),RP-35(0)	B210,X202
HN-7-5P	5	UGGUGGGCCGCAGAACAUGUG	1(h)	chr14,100576319-100576381,+	AAAGAUGGUGGGCCGCAGAACAUGUGCUGAGUUCGUGCCAUAUGUCUGCUGACCAUCACCUUU	-0.13	hsa-mir-380-5p(5),mmu-miR-380-5p(5)	-
HN-7-3P	3	UAUGUCUGCUGACCAUCAC	1(h)	chr14,100576319-100576381,+	AAAGAUGGUGGGCCGCAGAACAUGUGCUGAGUUCGUGCCAUAUGUCUGCUGACCAUCACCUUU	-0.13	-	-
HN-8	5	AGGUUGUCCGUGGUGAGUUCGC	1(h)	chr14,100592317-100592383,+	GGAGGGAGGUUGUCCGUGGUGAGUUCGCAUUAUUUAAUGAUGCCCAAUACACGGUCGACCUCUUUUC	-1.17	hsa-mir-453-3P(0),RP-45/47(5)	ANMH-52
HN-9	5	GCAGCACACUGUGGUUUG	2(m)	chr17,6861984-6862041,-	AGCAGCACACUGUGGUUUGUACGGCACUGUGGCCACGUCCAAACCACACUGUGGUGUU	-0.06	hsa-mir-497(0),MN-5(0),RN-10(0)	X43,ANMH64
HN-10	3	CAGUGCAAUGAUAUUGUCAAAGC	3(h)	chr22,20331820-20331903,+	GCUGGCCGCAGGUGCUCUGACGAGGUUGCACUACUGUGCUCUGAGAAGCAGUGCAAUGAUAUUGUCAAAGCAUCUGGGACCAGC	-0.75	hsa/mmu/rno-mir-301(2)	X220,ANMH76
HN-11	5	UAAUCCUUGCUACCUGGGUGAG	1(h)	chrX,49476075-49476158,+	GCUCCCCCUCUCUAAUCCUUGCUACCUGGGUGAGAGUGCUGUCUGAAUGCAAUGCACCUGGGCAAGGAUUCUGAGAGCGAGAGC	-0.33	hsa-mir-500(0),HN-12-5(0)	-
HN-12	5	UAAUCCUUGCUACCUGGGUGAG	1(h)	chrX,49478315-49478394,+	UCCCCCUCUCUAAUCCUUGCUACCUGGGUGAGAGUGCUUUCUGAAUGCAGUGCACCCAGGCAAGGAUUCUGCAAGGGGGA	-0.33	hsa-mir-500(0),HN-11-5(0)	-
HN-13	5	UACCCAUUGCAUAUCGGAGUUG	2(h)	chrX,49480881-49480976,+	UGAACUGCUCCUUCUCCCAUACCCAUUGCAUAUCGGAGUUGUGAAUUCUCAAAACACCUCCUGUGUGCAUGGAUUACAGGAGGGUGAGCCUUGUCA	-0.55	-	-
HN-14-5P	5	CAAAGUGCUCAUAGUGCAGGUA	5(h),6(m)	chrX,133029352-133029435,-	GUCCUAGUAGUACCAAAGUGCUCAUAGUGCAGGUAGUUUUGGCAUGACUCUACUGUAGUAUGGGCACUUCCAGUACUCUUGGAU	-0.91	MP-56(0),RP-100(0),hsa-mir-20b(0)	X216
HN-14-3P	3	ACUGUAGUAUGGGCACUUCCAG	1(h)	chrX,133029352-133029435,-	GUCCUAGUAGUACCAAAGUGCUCAUAGUGCAGGUAGUUUUGGCAUGACUCUACUGUAGUAUGGGCACUUCCAGUACUCUUGGAU	-0.91	MP-56(0),RP-100(0),hsa-mir-20b(0)	X216
